# Supplementary material for: Bis(μ-4-nitro­phthalato)bis­[diaqua­(1,10-phenanthroline)manganese(II)]
Source: Acta Crystallogr Sect E Struct Rep Online. 2009 Jul 1;65(Pt 8):m856–7. doi: 10.1107/S1600536809024064 (PMC2977488; doi:10.1107/S1600536809024064)
Supplement: Supplementary file 1 [file e-65-0m856-sup1.cif]

##############################################################################
###                                                                        ###
###        Electronic paper (Acta Crystallographica Section E)             ###
###                                                                        ###
##############################################################################
#                                                                            #
# This CIF contains the data in a paper accepted for publication in Acta     #
# Crystallographica Section E. It conforms to the requirements of Notes      #
# for Authors for Section E, and has been peer reviewed under the auspices   #
# of the IUCr Commission on Journals.                                        #
#                                                                            #
# Full details of the Crystallographic Information File format               #
# are given in the paper "The Crystallographic Information File (CIF):       #
# a New Standard Archive File for Crystallography" by S. R. Hall, F. H.      #
# Allen and I. D. Brown [Acta Cryst. (1991), A47, 655-685].                  #
#                                                                            #
# The current version of the core CIF dictionary is obtainable from          #
# ftp://ftp.iucr.org/pub/cif_core.dic. The current version number is 2.4.    #
#                                                                            #
# Software is freely available for graphical display of the structure(s) in  #
# this CIF.  For information consult the CIF home page http://www.iucr.org/  #
# cif/home.html                                                              #
#                                                                            #
# This file may be used for bona fide research purposes within the           #
# scientific community so long as proper attribution is given to the journal # 
# article from which it was obtained.                                        #
#                                                                            #
##############################################################################
                                             
data_I
_audit_creation_method     SHELXL-97
_chemical_name_systematic
;
Bis(\m-4-nitrophthalato)bis[diaqua(1,10-phenanthroline)manganese(II)]
;
_chemical_name_common     ?
_chemical_formula_moiety     'C40 H30 Mn2 N6 O16'
_chemical_formula_sum     'C40 H30 Mn2 N6 O16'
_chemical_formula_iupac     '[Mn2 (C8 H3 N O6)2 (C12 H8 N2)2 (H2 O)4]'
_chemical_formula_weight     960.58
_chemical_melting_point     ?
_symmetry_cell_setting     orthorhombic
_symmetry_space_group_name_H-M     'P b c a'
_symmetry_space_group_name_Hall     '-P 2ac 2ab'
loop_
    _symmetry_equiv_pos_as_xyz
    'x, y, z'
    '-x+1/2, -y, z+1/2'
    'x+1/2, -y+1/2, -z'
    '-x, y+1/2, -z+1/2'
    '-x, -y, -z'
    'x-1/2, y, -z-1/2'
    '-x-1/2, y-1/2, z'
    'x, -y-1/2, z-1/2'
_cell_length_a     7.1601(9)
_cell_length_b     20.039(3)
_cell_length_c     26.592(3)
_cell_angle_alpha     90.00
_cell_angle_beta     90.00
_cell_angle_gamma     90.00
_cell_volume     3815.5(9)
_cell_formula_units_Z     4
_cell_measurement_reflns_used     4478
_cell_measurement_theta_min     2.54
_cell_measurement_theta_max     23.30
_cell_measurement_temperature     293(2)
_exptl_crystal_description     sheet
_exptl_crystal_colour     yellow
_exptl_crystal_size_max     0.30
_exptl_crystal_size_mid     0.15
_exptl_crystal_size_min     0.05
_exptl_crystal_density_diffrn     1.672
_exptl_crystal_density_meas     ?
_exptl_crystal_density_method     'not measured'
_exptl_crystal_F_000     1960
_exptl_absorpt_coefficient_mu     0.750
_exptl_absorpt_correction_type     multi-scan
_exptl_absorpt_process_details     '(SADABS; Sheldrick, 1996)'
_exptl_absorpt_correction_T_min     0.890
_exptl_absorpt_correction_T_max     0.928
_exptl_special_details
;
;
_diffrn_ambient_temperature     293(2)
_diffrn_radiation_type     MoK\a
_diffrn_radiation_wavelength     0.71073
_diffrn_radiation_source     'fine-focus sealed tube'
_diffrn_radiation_monochromator     graphite
_diffrn_measurement_device_type     'Bruker APEXII CCD area-detector'
_diffrn_measurement_method     '\f and \w'
_diffrn_detector_area_resol_mean     ?
_diffrn_reflns_number     27311
_diffrn_reflns_av_R_equivalents     0.0751
_diffrn_reflns_av_sigmaI/netI     0.0421
_diffrn_reflns_theta_min     1.53
_diffrn_reflns_theta_max     25.15
_diffrn_reflns_theta_full     25.15
_diffrn_measured_fraction_theta_max     0.998
_diffrn_measured_fraction_theta_full     0.998
_diffrn_reflns_limit_h_min     -8
_diffrn_reflns_limit_h_max     8
_diffrn_reflns_limit_k_min     -23
_diffrn_reflns_limit_k_max     22
_diffrn_reflns_limit_l_min     -31
_diffrn_reflns_limit_l_max     31
_diffrn_standards_number     ?
_diffrn_standards_interval_count     ?
_diffrn_standards_interval_time     ?
_diffrn_standards_decay_%     ?
_refine_special_details
;
Refinement of <i>F</i>^2^ against ALL reflections. The weighted <i>R</i>-factor
<i>wR</i> and goodness of fit <i>S</i> are based on <i>F</i>^2^, conventional
<i>R</i>-factors <i>R</i> are based on <i>F</i>, with <i>F</i> set to zero for
negative <i>F</i>^2^. The threshold expression of <i>F</i>^2^ >
\s(<i>F</i>^2^) is used only for calculating <i>R</i>-factors(gt) <i>etc</i>.
and is not relevant to the choice of reflections for refinement.
<i>R</i>-factors based on <i>F</i>^2^ are statistically about twice as large
as those based on <i>F</i>, and <i>R</i>- factors based on ALL data will be
even larger.
;
_reflns_number_total     3416
_reflns_number_gt     2608
_reflns_threshold_expression     I>2\s(I)
_refine_ls_structure_factor_coef     Fsqd
_refine_ls_matrix_type     full
_refine_ls_R_factor_all     0.0547
_refine_ls_R_factor_gt     0.0379
_refine_ls_wR_factor_gt     0.0949
_refine_ls_wR_factor_ref     0.1066
_refine_ls_goodness_of_fit_ref     1.052
_refine_ls_restrained_S_all     1.052
_refine_ls_number_reflns     3416
_refine_ls_number_parameters     305
_refine_ls_number_restraints     4
_refine_ls_number_constraints     ?
_refine_ls_hydrogen_treatment     mixed
_refine_ls_weighting_scheme     calc
_refine_ls_weighting_details
           'calc w=1/[\s^2^(Fo^2^)+(0.06P)^2^+0.8459P] where P=(Fo^2^+2Fc^2^)/3'
_atom_sites_solution_hydrogens     geom
_atom_sites_solution_primary     direct
_atom_sites_solution_secondary     difmap
_refine_ls_shift/su_max     0.001
_refine_ls_shift/su_mean     0.000
_refine_diff_density_max     0.386
_refine_diff_density_min     -0.338
_refine_ls_extinction_method     none
_refine_ls_extinction_coef     ?
loop_
    _atom_type_symbol
    _atom_type_description
    _atom_type_scat_dispersion_real
    _atom_type_scat_dispersion_imag
    _atom_type_scat_source
    'C' 'C' 0.0033 0.0016
                         'International Tables Vol C Tables 4.2.6.8 and 6.1.1.4'
    'H' 'H' 0.0000 0.0000
                         'International Tables Vol C Tables 4.2.6.8 and 6.1.1.4'
    'Mn' 'Mn' 0.3368 0.7283
                         'International Tables Vol C Tables 4.2.6.8 and 6.1.1.4'
    'N' 'N' 0.0061 0.0033
                         'International Tables Vol C Tables 4.2.6.8 and 6.1.1.4'
    'O' 'O' 0.0106 0.0060
                         'International Tables Vol C Tables 4.2.6.8 and 6.1.1.4'
_computing_data_collection     'APEX2 (Bruker, 2007)'
_computing_cell_refinement     'SAINT (Bruker, 2007)'
_computing_data_reduction     'SAINT (Bruker, 2007)'
_computing_structure_solution     'SHELXS97 (Sheldrick, 2008)'
_computing_structure_refinement     'SHELXL97 (Sheldrick, 2008)'
_computing_molecular_graphics     'SHELXL97 (Sheldrick, 2008)'
_computing_publication_material     'publCIF (Westrip, 2009)'
loop_
    _atom_site_type_symbol
    _atom_site_label
    _atom_site_fract_x
    _atom_site_fract_y
    _atom_site_fract_z
    _atom_site_U_iso_or_equiv
    _atom_site_adp_type
    _atom_site_calc_flag
    _atom_site_refinement_flags
    _atom_site_occupancy
    _atom_site_disorder_assembly
    _atom_site_disorder_group
    Mn Mn1 0.60706(5) -0.01188(2) 0.092001(13) 0.02468(15) Uani d . 1 . .
    O O1 0.5576(2) 0.07756(9) 0.04921(6) 0.0285(4) Uani d . 1 . .
    O O3 0.6721(3) 0.04306(9) -0.07937(7) 0.0316(4) Uani d . 1 . .
    O O4 0.9042(3) 0.06002(10) -0.02534(7) 0.0373(5) Uani d . 1 . .
    O O1W 0.7016(3) -0.06823(10) 0.02586(7) 0.0319(5) Uani d D 1 . .
    O O2 0.7356(3) 0.15076(10) 0.09074(7) 0.0426(5) Uani d . 1 . .
    O O2W 0.9075(3) 0.01824(10) 0.09875(7) 0.0313(5) Uani d D 1 . .
    O O5 0.6617(3) 0.36361(11) -0.11306(9) 0.0513(6) Uani d . 1 . .
    N N3 0.6745(3) -0.10062(11) 0.14296(7) 0.0280(5) Uani d . 1 . .
    N N2 0.5723(3) 0.02382(11) 0.17303(8) 0.0273(5) Uani d . 1 . .
    N N1 0.6741(3) 0.30363(12) -0.11986(10) 0.0405(6) Uani d . 1 . .
    C C13 0.6103(3) -0.02215(12) 0.20908(9) 0.0228(6) Uani d . 1 . .
    C C2 0.6986(3) 0.14993(12) -0.04068(9) 0.0230(6) Uani d . 1 . .
    C C7 0.6488(4) 0.13194(13) 0.05290(9) 0.0260(6) Uani d . 1 . .
    C C12 0.5995(3) -0.00806(14) 0.26127(10) 0.0298(6) Uani d . 1 . .
    C C14 0.6635(3) -0.08850(13) 0.19318(9) 0.0258(6) Uani d . 1 . .
    C C1 0.6516(3) 0.17594(13) 0.00669(9) 0.0232(6) Uani d . 1 . .
    C C5 0.6125(4) 0.28622(14) -0.02963(10) 0.0298(6) Uani d . 1 . .
    H H5 0.5839 0.3313 -0.0263 0.036 Uiso calc R 1 . .
    C C3 0.7018(4) 0.19241(14) -0.08173(9) 0.0285(6) Uani d . 1 . .
    H H3 0.7312 0.1758 -0.1134 0.034 Uiso calc R 1 . .
    C C6 0.6077(3) 0.24341(13) 0.01140(10) 0.0267(6) Uani d . 1 . .
    H H6 0.5744 0.2602 0.0428 0.032 Uiso calc R 1 . .
    C C11 0.5484(4) 0.05711(15) 0.27502(10) 0.0347(7) Uani d . 1 . .
    H H11 0.5400 0.0688 0.3088 0.042 Uiso calc R 1 . .
    C C15 0.7010(4) -0.13834(14) 0.22946(10) 0.0306(6) Uani d . 1 . .
    C C8 0.7626(4) 0.07836(12) -0.04821(9) 0.0244(6) Uani d . 1 . .
    C C10 0.5110(4) 0.10331(15) 0.23861(11) 0.0373(7) Uani d . 1 . .
    H H10 0.4772 0.1466 0.2474 0.045 Uiso calc R 1 . .
    C C9 0.5241(4) 0.08472(13) 0.18791(10) 0.0327(6) Uani d . 1 . .
    H H9 0.4979 0.1166 0.1635 0.039 Uiso calc R 1 . .
    C C4 0.6617(4) 0.25922(13) -0.07580(10) 0.0285(6) Uani d . 1 . .
    C C19 0.6417(4) -0.05922(16) 0.29694(10) 0.0370(7) Uani d . 1 . .
    H H19 0.6359 -0.0497 0.3311 0.044 Uiso calc R 1 . .
    C C17 0.7581(4) -0.21389(15) 0.16140(11) 0.0428(7) Uani d . 1 . .
    H H17 0.7888 -0.2561 0.1494 0.051 Uiso calc R 1 . .
    C C20 0.6903(4) -0.12145(16) 0.28170(10) 0.0376(7) Uani d . 1 . .
    H H20 0.7171 -0.1538 0.3057 0.045 Uiso calc R 1 . .
    C C18 0.7211(4) -0.16194(14) 0.12807(11) 0.0362(7) Uani d . 1 . .
    H H18 0.7293 -0.1704 0.0938 0.043 Uiso calc R 1 . .
    C C16 0.7488(4) -0.20209(14) 0.21190(11) 0.0407(7) Uani d . 1 . .
    H H16 0.7740 -0.2362 0.2346 0.049 Uiso calc R 1 . .
    O O6 0.6997(5) 0.27861(13) -0.16128(8) 0.0716(8) Uani d . 1 . .
    H H2A 0.918(5) 0.0602(6) 0.0986(13) 0.061(12) Uiso d D 1 . .
    H H2B 0.976(5) -0.0003(17) 0.0769(11) 0.067(12) Uiso d D 1 . .
    H H1A 0.632(4) -0.0697(19) 0.0003(9) 0.073(13) Uiso d D 1 . .
    H H1B 0.809(2) -0.0579(18) 0.0155(13) 0.066(12) Uiso d D 1 . .
loop_
    _atom_site_aniso_label
    _atom_site_aniso_U_11
    _atom_site_aniso_U_22
    _atom_site_aniso_U_33
    _atom_site_aniso_U_12
    _atom_site_aniso_U_13
    _atom_site_aniso_U_23
    Mn1 0.0297(2) 0.0251(3) 0.0193(2) 0.00034(16) -0.00131(15) 0.00056(15)
    O1 0.0308(10) 0.0279(11) 0.0269(10) -0.0050(8) -0.0032(7) 0.0050(8)
    O3 0.0317(10) 0.0265(11) 0.0365(11) -0.0016(8) 0.0007(8) -0.0079(8)
    O4 0.0309(11) 0.0372(12) 0.0438(12) 0.0112(9) -0.0071(9) -0.0026(9)
    O1W 0.0303(12) 0.0402(13) 0.0252(11) -0.0035(9) -0.0001(9) -0.0074(9)
    O2 0.0658(15) 0.0358(12) 0.0261(11) -0.0102(11) -0.0095(10) -0.0010(8)
    O2W 0.0310(11) 0.0314(13) 0.0315(11) 0.0004(9) -0.0026(8) -0.0031(9)
    O5 0.0666(15) 0.0287(13) 0.0587(14) 0.0087(10) 0.0136(12) 0.0166(10)
    N3 0.0328(12) 0.0301(13) 0.0212(11) 0.0041(10) -0.0001(9) -0.0022(9)
    N2 0.0275(12) 0.0294(13) 0.0249(12) -0.0005(9) 0.0007(9) -0.0004(9)
    N1 0.0475(15) 0.0311(16) 0.0430(16) 0.0012(11) 0.0003(12) 0.0127(12)
    C13 0.0201(13) 0.0266(15) 0.0218(13) -0.0017(10) -0.0003(10) -0.0020(10)
    C2 0.0237(13) 0.0208(14) 0.0244(13) -0.0009(10) -0.0021(10) 0.0007(10)
    C7 0.0301(14) 0.0263(15) 0.0217(14) 0.0033(12) 0.0033(11) -0.0010(11)
    C12 0.0223(13) 0.0428(18) 0.0243(15) -0.0040(12) -0.0010(10) -0.0012(12)
    C14 0.0230(13) 0.0309(15) 0.0234(14) -0.0026(11) 0.0001(10) 0.0010(11)
    C1 0.0218(13) 0.0250(15) 0.0228(13) -0.0013(10) -0.0005(10) 0.0002(10)
    C5 0.0283(14) 0.0224(15) 0.0387(16) 0.0000(11) 0.0004(11) -0.0009(12)
    C3 0.0345(15) 0.0292(16) 0.0217(13) -0.0008(12) 0.0010(11) 0.0013(11)
    C6 0.0264(13) 0.0265(15) 0.0272(14) -0.0007(11) 0.0013(10) -0.0040(11)
    C11 0.0338(15) 0.0428(18) 0.0276(15) -0.0040(13) 0.0030(12) -0.0110(13)
    C15 0.0271(14) 0.0355(17) 0.0293(15) -0.0032(12) -0.0035(11) 0.0072(12)
    C8 0.0240(13) 0.0251(14) 0.0241(13) -0.0002(11) 0.0057(11) -0.0008(11)
    C10 0.0364(16) 0.0346(17) 0.0409(17) -0.0008(13) 0.0060(13) -0.0146(13)
    C9 0.0318(15) 0.0289(16) 0.0373(16) 0.0021(12) 0.0014(12) -0.0007(12)
    C4 0.0324(14) 0.0262(16) 0.0270(14) 0.0013(11) -0.0024(11) 0.0056(11)
    C19 0.0377(17) 0.053(2) 0.0202(14) -0.0070(14) 0.0001(11) 0.0009(13)
    C17 0.0522(19) 0.0273(16) 0.0489(19) 0.0080(14) -0.0047(14) -0.0019(14)
    C20 0.0400(17) 0.048(2) 0.0249(15) -0.0035(14) -0.0047(12) 0.0123(13)
    C18 0.0451(17) 0.0308(17) 0.0325(16) 0.0062(13) -0.0013(12) -0.0073(12)
    C16 0.0436(17) 0.0333(18) 0.0452(18) 0.0032(14) -0.0067(14) 0.0111(14)
    O6 0.137(3) 0.0484(15) 0.0296(13) -0.0022(16) 0.0067(13) 0.0073(11)
_geom_special_details
;
All e.s.d.'s (except the e.s.d. in the dihedral angle between two l.s. planes)
are estimated using the full covariance matrix. The cell e.s.d.'s are taken
into account individually in the estimation of e.s.d.'s in distances, angles
and torsion angles; correlations between e.s.d.'s in cell parameters are only
used when they are defined by crystal symmetry. An approximate (isotropic)
treatment of cell e.s.d.'s is used for estimating e.s.d.'s involving l.s.
planes.
;
loop_
    _geom_bond_atom_site_label_1
    _geom_bond_atom_site_label_2
    _geom_bond_site_symmetry_2
    _geom_bond_distance
    _geom_bond_publ_flag
    Mn1 O3 5_655 2.1212(19) y
    Mn1 O1 . 2.1524(18) y
    Mn1 O1W . 2.1969(19) y
    Mn1 O2W . 2.2413(19) y
    Mn1 N2 . 2.284(2) y
    Mn1 N3 . 2.287(2) y
    O1 C7 . 1.274(3) ?
    O3 C8 . 1.267(3) ?
    O3 Mn1 5_655 2.1212(19) y
    O4 C8 . 1.238(3) ?
    O1W H1A . 0.845(10) ?
    O1W H1B . 0.845(10) ?
    O2 C7 . 1.241(3) ?
    O2W H2A . 0.845(10) ?
    O2W H2B . 0.845(10) ?
    O5 N1 . 1.219(3) ?
    N3 C18 . 1.333(3) ?
    N3 C14 . 1.360(3) ?
    N2 C9 . 1.329(3) ?
    N2 C13 . 1.357(3) ?
    N1 O6 . 1.224(3) ?
    N1 C4 . 1.474(3) ?
    C13 C12 . 1.418(4) ?
    C13 C14 . 1.446(4) ?
    C2 C3 . 1.385(4) ?
    C2 C1 . 1.404(3) ?
    C2 C8 . 1.519(3) ?
    C7 C1 . 1.513(3) ?
    C12 C11 . 1.405(4) ?
    C12 C19 . 1.429(4) ?
    C14 C15 . 1.414(4) ?
    C1 C6 . 1.394(4) ?
    C5 C4 . 1.387(4) ?
    C5 C6 . 1.388(4) ?
    C5 H5 . 0.9300 ?
    C3 C4 . 1.378(4) ?
    C3 H3 . 0.9300 ?
    C6 H6 . 0.9300 ?
    C11 C10 . 1.366(4) ?
    C11 H11 . 0.9300 ?
    C15 C16 . 1.402(4) ?
    C15 C20 . 1.432(4) ?
    C10 C9 . 1.402(4) ?
    C10 H10 . 0.9300 ?
    C9 H9 . 0.9300 ?
    C19 C20 . 1.356(4) ?
    C19 H19 . 0.9300 ?
    C17 C16 . 1.365(4) ?
    C17 C18 . 1.393(4) ?
    C17 H17 . 0.9300 ?
    C20 H20 . 0.9300 ?
    C18 H18 . 0.9300 ?
    C16 H16 . 0.9300 ?
loop_
    _geom_angle_atom_site_label_1
    _geom_angle_atom_site_label_2
    _geom_angle_atom_site_label_3
    _geom_angle_site_symmetry_1
    _geom_angle_site_symmetry_3
    _geom_angle
    _geom_angle_publ_flag
    O3 Mn1 O1 5_655 . 90.38(7) ?
    O3 Mn1 O1W 5_655 . 90.70(7) ?
    O1 Mn1 O1W . . 93.18(7) ?
    O3 Mn1 O2W 5_655 . 175.18(7) ?
    O1 Mn1 O2W . . 88.61(7) ?
    O1W Mn1 O2W . . 84.66(7) ?
    O3 Mn1 N2 5_655 . 97.98(7) ?
    O1 Mn1 N2 . . 102.71(7) ?
    O1W Mn1 N2 . . 161.78(8) ?
    O2W Mn1 N2 . . 86.83(7) ?
    O3 Mn1 N3 5_655 . 93.66(8) ?
    O1 Mn1 N3 . . 174.46(7) ?
    O1W Mn1 N3 . . 90.56(7) ?
    O2W Mn1 N3 . . 87.67(8) ?
    N2 Mn1 N3 . . 73.00(7) ?
    C7 O1 Mn1 . . 125.97(16) ?
    C8 O3 Mn1 . 5_655 138.54(16) ?
    Mn1 O1W H1A . . 119(3) ?
    Mn1 O1W H1B . . 115(3) ?
    H1A O1W H1B . . 107(3) ?
    Mn1 O2W H2A . . 111(3) ?
    Mn1 O2W H2B . . 113(3) ?
    H2A O2W H2B . . 112(4) ?
    C18 N3 C14 . . 118.1(2) ?
    C18 N3 Mn1 . . 126.39(17) ?
    C14 N3 Mn1 . . 115.52(17) ?
    C9 N2 C13 . . 117.7(2) ?
    C9 N2 Mn1 . . 126.66(18) ?
    C13 N2 Mn1 . . 115.60(16) ?
    O5 N1 O6 . . 123.3(2) ?
    O5 N1 C4 . . 118.2(2) ?
    O6 N1 C4 . . 118.5(2) ?
    N2 C13 C12 . . 123.0(2) ?
    N2 C13 C14 . . 118.0(2) ?
    C12 C13 C14 . . 118.9(2) ?
    C3 C2 C1 . . 118.9(2) ?
    C3 C2 C8 . . 118.1(2) ?
    C1 C2 C8 . . 122.8(2) ?
    O2 C7 O1 . . 125.4(2) ?
    O2 C7 C1 . . 118.4(2) ?
    O1 C7 C1 . . 116.3(2) ?
    C11 C12 C13 . . 117.0(2) ?
    C11 C12 C19 . . 123.3(3) ?
    C13 C12 C19 . . 119.7(3) ?
    N3 C14 C15 . . 122.2(2) ?
    N3 C14 C13 . . 117.8(2) ?
    C15 C14 C13 . . 120.0(2) ?
    C6 C1 C2 . . 119.7(2) ?
    C6 C1 C7 . . 119.3(2) ?
    C2 C1 C7 . . 121.0(2) ?
    C4 C5 C6 . . 117.4(3) ?
    C4 C5 H5 . . 121.3 ?
    C6 C5 H5 . . 121.3 ?
    C4 C3 C2 . . 120.2(2) ?
    C4 C3 H3 . . 119.9 ?
    C2 C3 H3 . . 119.9 ?
    C5 C6 C1 . . 121.5(2) ?
    C5 C6 H6 . . 119.2 ?
    C1 C6 H6 . . 119.2 ?
    C10 C11 C12 . . 119.8(3) ?
    C10 C11 H11 . . 120.1 ?
    C12 C11 H11 . . 120.1 ?
    C16 C15 C14 . . 117.5(2) ?
    C16 C15 C20 . . 123.5(3) ?
    C14 C15 C20 . . 119.0(3) ?
    O4 C8 O3 . . 125.0(2) ?
    O4 C8 C2 . . 117.5(2) ?
    O3 C8 C2 . . 117.3(2) ?
    C11 C10 C9 . . 119.2(3) ?
    C11 C10 H10 . . 120.4 ?
    C9 C10 H10 . . 120.4 ?
    N2 C9 C10 . . 123.2(3) ?
    N2 C9 H9 . . 118.4 ?
    C10 C9 H9 . . 118.4 ?
    C3 C4 C5 . . 122.2(2) ?
    C3 C4 N1 . . 118.9(2) ?
    C5 C4 N1 . . 118.9(2) ?
    C20 C19 C12 . . 121.0(3) ?
    C20 C19 H19 . . 119.5 ?
    C12 C19 H19 . . 119.5 ?
    C16 C17 C18 . . 119.2(3) ?
    C16 C17 H17 . . 120.4 ?
    C18 C17 H17 . . 120.4 ?
    C19 C20 C15 . . 121.4(3) ?
    C19 C20 H20 . . 119.3 ?
    C15 C20 H20 . . 119.3 ?
    N3 C18 C17 . . 123.2(3) ?
    N3 C18 H18 . . 118.4 ?
    C17 C18 H18 . . 118.4 ?
    C17 C16 C15 . . 119.8(3) ?
    C17 C16 H16 . . 120.1 ?
    C15 C16 H16 . . 120.1 ?
loop_
    _geom_torsion_atom_site_label_1
    _geom_torsion_atom_site_label_2
    _geom_torsion_atom_site_label_3
    _geom_torsion_atom_site_label_4
    _geom_torsion_site_symmetry_1
    _geom_torsion_site_symmetry_2
    _geom_torsion_site_symmetry_3
    _geom_torsion_site_symmetry_4
    _geom_torsion
    _geom_torsion_publ_flag
    O3 Mn1 O1 C7 5_655 . . . 156.7(2) ?
    O1W Mn1 O1 C7 . . . . -112.6(2) ?
    O2W Mn1 O1 C7 . . . . -28.0(2) ?
    N2 Mn1 O1 C7 . . . . 58.4(2) ?
    N3 Mn1 O1 C7 . . . . 19.8(9) ?
    O3 Mn1 N3 C18 5_655 . . . 81.4(2) ?
    O1 Mn1 N3 C18 . . . . -141.8(7) ?
    O1W Mn1 N3 C18 . . . . -9.4(2) ?
    O2W Mn1 N3 C18 . . . . -94.0(2) ?
    N2 Mn1 N3 C18 . . . . 178.6(2) ?
    O3 Mn1 N3 C14 5_655 . . . -98.02(18) ?
    O1 Mn1 N3 C14 . . . . 38.8(9) ?
    O1W Mn1 N3 C14 . . . . 171.24(18) ?
    O2W Mn1 N3 C14 . . . . 86.61(18) ?
    N2 Mn1 N3 C14 . . . . -0.79(17) ?
    O3 Mn1 N2 C9 5_655 . . . -89.3(2) ?
    O1 Mn1 N2 C9 . . . . 2.9(2) ?
    O1W Mn1 N2 C9 . . . . 153.0(2) ?
    O2W Mn1 N2 C9 . . . . 90.8(2) ?
    N3 Mn1 N2 C9 . . . . 179.3(2) ?
    O3 Mn1 N2 C13 5_655 . . . 92.61(17) ?
    O1 Mn1 N2 C13 . . . . -175.18(16) ?
    O1W Mn1 N2 C13 . . . . -25.1(3) ?
    O2W Mn1 N2 C13 . . . . -87.32(17) ?
    N3 Mn1 N2 C13 . . . . 1.20(16) ?
    C9 N2 C13 C12 . . . . 0.4(3) ?
    Mn1 N2 C13 C12 . . . . 178.70(17) ?
    C9 N2 C13 C14 . . . . -179.8(2) ?
    Mn1 N2 C13 C14 . . . . -1.5(3) ?
    Mn1 O1 C7 O2 . . . . -25.1(4) ?
    Mn1 O1 C7 C1 . . . . 154.09(16) ?
    N2 C13 C12 C11 . . . . -0.6(4) ?
    C14 C13 C12 C11 . . . . 179.6(2) ?
    N2 C13 C12 C19 . . . . -180.0(2) ?
    C14 C13 C12 C19 . . . . 0.2(3) ?
    C18 N3 C14 C15 . . . . 0.5(4) ?
    Mn1 N3 C14 C15 . . . . 179.98(19) ?
    C18 N3 C14 C13 . . . . -179.1(2) ?
    Mn1 N3 C14 C13 . . . . 0.3(3) ?
    N2 C13 C14 N3 . . . . 0.8(3) ?
    C12 C13 C14 N3 . . . . -179.4(2) ?
    N2 C13 C14 C15 . . . . -178.9(2) ?
    C12 C13 C14 C15 . . . . 0.9(3) ?
    C3 C2 C1 C6 . . . . 0.6(3) ?
    C8 C2 C1 C6 . . . . 175.1(2) ?
    C3 C2 C1 C7 . . . . -179.0(2) ?
    C8 C2 C1 C7 . . . . -4.5(4) ?
    O2 C7 C1 C6 . . . . -50.6(3) ?
    O1 C7 C1 C6 . . . . 130.2(2) ?
    O2 C7 C1 C2 . . . . 129.1(3) ?
    O1 C7 C1 C2 . . . . -50.2(3) ?
    C1 C2 C3 C4 . . . . 0.8(4) ?
    C8 C2 C3 C4 . . . . -174.0(2) ?
    C4 C5 C6 C1 . . . . 0.4(4) ?
    C2 C1 C6 C5 . . . . -1.2(4) ?
    C7 C1 C6 C5 . . . . 178.4(2) ?
    C13 C12 C11 C10 . . . . 0.3(4) ?
    C19 C12 C11 C10 . . . . 179.7(3) ?
    N3 C14 C15 C16 . . . . -0.8(4) ?
    C13 C14 C15 C16 . . . . 178.9(2) ?
    N3 C14 C15 C20 . . . . 178.7(2) ?
    C13 C14 C15 C20 . . . . -1.6(4) ?
    Mn1 O3 C8 O4 5_655 . . . 127.8(2) ?
    Mn1 O3 C8 C2 5_655 . . . -55.9(3) ?
    C3 C2 C8 O4 . . . . 115.6(3) ?
    C1 C2 C8 O4 . . . . -59.0(3) ?
    C3 C2 C8 O3 . . . . -61.0(3) ?
    C1 C2 C8 O3 . . . . 124.5(3) ?
    C12 C11 C10 C9 . . . . 0.1(4) ?
    C13 N2 C9 C10 . . . . 0.0(4) ?
    Mn1 N2 C9 C10 . . . . -178.07(19) ?
    C11 C10 C9 N2 . . . . -0.2(4) ?
    C2 C3 C4 C5 . . . . -1.7(4) ?
    C2 C3 C4 N1 . . . . 177.5(2) ?
    C6 C5 C4 C3 . . . . 1.0(4) ?
    C6 C5 C4 N1 . . . . -178.1(2) ?
    O5 N1 C4 C3 . . . . -170.9(3) ?
    O6 N1 C4 C3 . . . . 7.8(4) ?
    O5 N1 C4 C5 . . . . 8.3(4) ?
    O6 N1 C4 C5 . . . . -173.0(3) ?
    C11 C12 C19 C20 . . . . 179.9(3) ?
    C13 C12 C19 C20 . . . . -0.7(4) ?
    C12 C19 C20 C15 . . . . 0.0(4) ?
    C16 C15 C20 C19 . . . . -179.4(3) ?
    C14 C15 C20 C19 . . . . 1.2(4) ?
    C14 N3 C18 C17 . . . . 0.2(4) ?
    Mn1 N3 C18 C17 . . . . -179.2(2) ?
    C16 C17 C18 N3 . . . . -0.7(5) ?
    C18 C17 C16 C15 . . . . 0.5(4) ?
    C14 C15 C16 C17 . . . . 0.2(4) ?
    C20 C15 C16 C17 . . . . -179.2(3) ?
loop_
    _geom_hbond_atom_site_label_D
    _geom_hbond_atom_site_label_H
    _geom_hbond_atom_site_label_A
    _geom_hbond_site_symmetry_A
    _geom_hbond_distance_DH
    _geom_hbond_distance_HA
    _geom_hbond_distance_DA
    _geom_hbond_angle_DHA
    O2W H2A O2 . 0.845(10) 2.25(3) 2.935(3) 139(3)
    O2W H2B O4 5_755 0.845(10) 2.012(13) 2.844(3) 167(4)
    O1W H1A O1 5_655 0.845(10) 1.896(12) 2.732(2) 170(4)
    O1W H1B O4 5_755 0.845(10) 2.07(2) 2.827(3) 149(3)
data_global
_journal_date_recd_electronic     2009-06-08
_journal_date_accepted     2009-06-23
_journal_name_full     'Acta Crystallographica, Section E'
_journal_year     2009
_journal_volume     65
_journal_issue      8
_journal_page_first     m856
_journal_page_last     m857
_journal_paper_category     QM
_journal_coeditor_code     AT2807
_publ_contact_author_name     'Dr Wei Li'
_publ_contact_author_address
;
National Engineering Research Center for Compounding and Modification of
Polymeric Materials
550014 Guiyang
People's Republic of China
;
_publ_contact_author_email     dearweili@gmail.com
_publ_contact_author_fax     '86(851)8633481'
_publ_contact_author_phone     '86(851)8633495'
_publ_section_title
;
Bis(\m-4-nitrophthalato)bis[diaqua(1,10-phenanthroline)manganese(II)]
;
loop_
    _publ_author_name
    _publ_author_footnote
    _publ_author_address
    'Xu, Bi-Yi' .
;
School of Materials and Architectural Engineering, Guizhou Normal University,
Guiyang 550014, People's Republic of China
;
    'Xie, Ting' .
;
National Engineering Research Center for Compounding and Modification of
Polymeric Materials, Guiyang, Guizhou, 550014, People's Republic of China
;
    'Lu, Sheng-Jun' .
;
National Engineering Research Center for Compounding and Modification of
Polymeric Materials, Guiyang, Guizhou, 550014, People's Republic of China
;
    'Xue, Bin' .
;
National Engineering Research Center for Compounding and Modification of
Polymeric Materials, Guiyang, Guizhou, 550014, People's Republic of China
;
    'Li, Wei' .
;
National Engineering Research Center for Compounding and Modification of
Polymeric Materials, Guiyang, Guizhou, 550014, People's Republic of China
;
