# Supplementary material for: Bis(μ-4-nitro­phthalato)bis­[diaqua­(1,10-phenanthroline)manganese(II)]
Source: Acta Crystallogr Sect E Struct Rep Online. 2009 Jul 1;65(Pt 8):m856–7. doi: 10.1107/S1600536809024064 (PMC2977488; doi:10.1107/S1600536809024064)
Supplement: Supplementary file 2 [file e-65-0m856-Isup2.hkl]

# 
# h,k,l, Fc-squared, Fo-squared, sigma(Fo-squared) and status flag 
# 
data_I
_shelx_title ' a in  Pbca' 
_shelx_refln_list_code          4 
_shelx_F_calc_maximum      331.21 
_exptl_crystal_F_000      1960.00 
_reflns_d_resolution_high  0.8362 
 
loop_ 
 _symmetry_equiv_pos_as_xyz 
 'x, y, z' 
 '-x+1/2, -y, z+1/2' 
 'x+1/2, -y+1/2, -z' 
 '-x, y+1/2, -z+1/2' 
 '-x, -y, -z' 
 'x-1/2, y, -z-1/2' 
 '-x-1/2, y-1/2, z' 
 'x, -y-1/2, z-1/2' 
 
_cell_length_a     7.1601 
_cell_length_b    20.0390 
_cell_length_c    26.5920 
_cell_angle_alpha  90.000 
_cell_angle_beta   90.000 
_cell_angle_gamma  90.000 
 
_shelx_F_squared_multiplier     1.000 
 
loop_ 
 _refln_index_h 
 _refln_index_k 
 _refln_index_l 
 _refln_F_squared_calc 
 _refln_F_squared_meas 
 _refln_F_squared_sigma 
 _refln_observed_status 
   2   0   0    67491.45    71372.63   2465.51 o 
   4   0   0    23474.57    23804.80    535.99 o 
   6   0   0     1337.95     1170.29     91.85 o 
   8   0   0       75.22      155.36     97.87 o 
   2   1   0    36532.52    42295.10   3567.44 o 
   4   1   0      543.93      597.17     41.80 o 
   6   1   0        1.49       49.01     19.70 o 
   8   1   0      440.26      465.10     70.46 o 
   0   2   0    80299.98    47426.75   2180.25 o 
   2   2   0    78895.13    92240.73   8152.95 o 
   4   2   0    25509.63    20502.59   2237.18 o 
   6   2   0     4682.52     4720.53    113.64 o 
   8   2   0       64.49       89.13     76.26 o 
   2   3   0    62369.08    69479.87   2876.47 o 
   4   3   0    11990.98    13047.21    415.53 o 
   6   3   0     1808.02     1894.83     80.80 o 
   8   3   0     1520.26     1535.26    110.66 o 
   0   4   0    16569.64    15688.36    500.94 o 
   2   4   0    19406.28    26267.32   2778.33 o 
   4   4   0    35732.78    36548.37    617.73 o 
   6   4   0    12558.27    12622.96    290.19 o 
   8   4   0     1666.45     1564.06    181.94 o 
   2   5   0     9178.71    11111.62   1447.80 o 
   4   5   0      452.85      381.81    109.96 o 
   6   5   0     3285.22     4096.95    512.93 o 
   8   5   0      444.20      455.86     75.06 o 
   0   6   0     3692.51     4552.45    200.09 o 
   2   6   0     1982.86     2285.34     78.56 o 
   4   6   0     9540.02     9666.28    277.73 o 
   6   6   0     4011.79     3807.25    123.39 o 
   8   6   0      450.39      659.13    108.88 o 
   2   7   0     4604.56     4789.88    176.77 o 
   4   7   0    11406.55    14949.56   1296.35 o 
   6   7   0     4220.54     4216.95    361.96 o 
   8   7   0     1099.03      949.65    106.99 o 
   0   8   0     2621.70     2992.88    187.98 o 
   2   8   0     2652.27     2896.35    185.57 o 
   4   8   0    11778.09    14862.54   1784.21 o 
   6   8   0      635.92      486.78     57.50 o 
   8   8   0      572.22      828.80    100.51 o 
   2   9   0     1702.70     1818.19    190.16 o 
   4   9   0     7998.31     9069.94   1059.19 o 
   6   9   0      340.08      436.18    124.91 o 
   0  10   0     1766.88     1702.11     71.92 o 
   2  10   0     4286.46     4907.04    164.19 o 
   4  10   0      933.29      843.92     50.13 o 
   6  10   0      688.20      641.39     64.73 o 
   2  11   0     7710.85     8283.53    160.07 o 
   4  11   0     3667.79     3564.56    109.03 o 
   6  11   0     1759.21     2350.73    315.85 o 
   0  12   0     5648.47     9146.95    516.07 o 
   2  12   0     3533.62     3986.98    105.23 o 
   4  12   0      576.05      729.59     98.87 o 
   6  12   0     1008.00     1466.84     93.79 o 
   2  13   0    11631.03    11262.21    250.98 o 
   4  13   0       27.89       39.69     30.46 o 
   6  13   0     1684.16     1970.52    209.10 o 
   0  14   0    19219.10    19087.33    524.27 o 
   2  14   0     1280.67     1300.42     61.52 o 
   4  14   0       16.91     1002.95    319.08 o 
   6  14   0     2413.82     2535.98    126.17 o 
   2  15   0     7979.76     8011.66    310.40 o 
   4  15   0       12.48       34.35     39.10 o 
   6  15   0     1899.85     2041.88    131.21 o 
   0  16   0      526.78      469.66     66.13 o 
   2  16   0      290.56      239.28     73.81 o 
   4  16   0     2695.28     2580.47    129.62 o 
   6  16   0        1.47       25.16     42.36 o 
   2  17   0     3461.00     3630.47    155.63 o 
   4  17   0      648.44      520.28     86.80 o 
   6  17   0      781.77      832.37    152.58 o 
   0  18   0     1202.14     1081.05    100.80 o 
   2  18   0      213.15      178.95     46.40 o 
   4  18   0      106.18       37.85     46.46 o 
   2  19   0     9844.12     9961.76    328.87 o 
   4  19   0       23.36       52.06     51.00 o 
   2  20   0      442.54      442.32     85.28 o 
   4  20   0       47.48      102.81     53.84 o 
   2  21   0     5657.57     6101.67    379.61 o 
   4  21   0      679.38      706.08    113.12 o 
   2  22   0       30.35       74.37     68.02 o 
   2  23   0     2900.30     3371.31    333.09 o 
   1   1   1    28748.67    32076.50   1174.87 o 
   2   1   1   109698.53   113834.70   2237.34 o 
   3   1   1    11494.50    12532.66    187.26 o 
   4   1   1      500.38      728.91     67.57 o 
   5   1   1       17.04        9.53      9.74 o 
   6   1   1      116.89      108.82     23.19 o 
   7   1   1       11.92        2.60     17.55 o 
   8   1   1      140.48      176.89     35.87 o 
   0   2   1     6424.26     6310.24    116.64 o 
   1   2   1     3038.91     3473.00     60.75 o 
   2   2   1    47090.09    51658.88    797.16 o 
   3   2   1      757.33      867.77     32.38 o 
   4   2   1      771.60     1928.45   1087.49 o 
   5   2   1      993.36      992.33     35.67 o 
   6   2   1        0.30        6.33     12.76 o 
   7   2   1        0.86        9.66     20.43 o 
   8   2   1       76.84       29.30     31.11 o 
   1   3   1     5710.39     6157.81    157.92 o 
   2   3   1     2339.58     3324.61   1889.93 o 
   3   3   1      829.64      697.82     25.33 o 
   4   3   1    14510.14    15143.87    262.42 o 
   5   3   1     5141.87     5438.41    138.81 o 
   6   3   1     2385.56     2659.68    133.26 o 
   7   3   1       62.09        7.17     22.56 o 
   8   3   1      773.28     1010.62     78.60 o 
   0   4   1      667.39      760.93     25.22 o 
   1   4   1     1960.17     1941.78     41.03 o 
   2   4   1     7532.75     8563.72    540.23 o 
   3   4   1     4865.33     5183.77     76.28 o 
   4   4   1    12457.26    13570.70    363.70 o 
   5   4   1     1334.94     1618.80     89.95 o 
   6   4   1     1040.93      878.45     55.22 o 
   7   4   1      126.57       98.85     26.91 o 
   8   4   1       48.56       29.81     38.10 o 
   1   5   1       71.31       70.71      8.94 o 
   2   5   1     1536.13     1609.68     76.28 o 
   3   5   1      900.49      912.94     25.89 o 
   4   5   1     3610.48     4328.07    218.35 o 
   5   5   1     3565.60     4063.16    175.16 o 
   6   5   1     3299.20     3746.37    252.92 o 
   7   5   1       10.59       -2.12     23.14 o 
   8   5   1     1402.37     1300.57     82.82 o 
   0   6   1     2180.45     2800.06    552.05 o 
   1   6   1     2513.90     2151.64     43.62 o 
   2   6   1      180.81      215.81     11.92 o 
   3   6   1      934.94     1420.04     74.99 o 
   4   6   1      117.51      133.45     17.57 o 
   5   6   1        1.08       -3.15     13.22 o 
   6   6   1      191.23      219.46     39.08 o 
   7   6   1      409.87      475.68     69.22 o 
   8   6   1     1606.27     1434.94     75.13 o 
   1   7   1     7275.10     7517.52    173.90 o 
   2   7   1     2274.19     2506.56     62.82 o 
   3   7   1     5172.18     6494.65    359.52 o 
   4   7   1        2.68       14.10     10.84 o 
   5   7   1     4470.00     4387.85     94.27 o 
   6   7   1      726.56      664.59     56.68 o 
   7   7   1       18.47       45.49     27.16 o 
   8   7   1     1446.20     1373.24     82.26 o 
   0   8   1     3088.90     2904.78     89.95 o 
   1   8   1    11489.96    14228.88    622.82 o 
   2   8   1     2269.92     2536.96    122.07 o 
   3   8   1     3156.73     3370.71    188.46 o 
   4   8   1      478.34      580.92     29.94 o 
   5   8   1      879.32     1025.37     46.56 o 
   6   8   1       51.06       23.30     22.20 o 
   7   8   1      787.93      763.93     55.83 o 
   8   8   1      262.88      319.74     94.92 o 
   1   9   1     1343.64     1243.63     66.73 o 
   2   9   1     7787.02     9377.35    618.75 o 
   3   9   1     1100.31     1442.26     59.41 o 
   4   9   1      248.78      322.30     22.39 o 
   5   9   1     7030.09     8362.64    327.89 o 
   6   9   1      478.94      490.91     41.58 o 
   7   9   1       74.78       26.37     32.46 o 
   0  10   1      261.54      253.43     23.46 o 
   1  10   1     5527.63     6456.61    248.42 o 
   2  10   1      919.23     1723.40    180.36 o 
   3  10   1     3477.55     3423.04     62.64 o 
   4  10   1       96.12       80.56     18.30 o 
   5  10   1       14.30       20.42     26.08 o 
   6  10   1      179.90      230.71     33.95 o 
   7  10   1      845.07      897.67     58.67 o 
   1  11   1     8847.90    10253.55    595.24 o 
   2  11   1      841.19     1304.36    272.33 o 
   3  11   1     1090.00     1149.67     43.49 o 
   4  11   1      618.22      669.83     43.63 o 
   5  11   1     1527.14     2101.21    288.96 o 
   6  11   1      229.64      230.93     33.72 o 
   7  11   1       35.35       50.57     33.26 o 
   0  12   1     4554.48     6370.75    258.92 o 
   1  12   1     1648.72     1655.03    102.79 o 
   2  12   1      376.80      461.94     25.81 o 
   3  12   1     2644.30     2994.43    171.19 o 
   4  12   1     1658.27     1672.68     55.57 o 
   5  12   1       18.64       55.60     24.00 o 
   6  12   1      100.47      101.51     30.68 o 
   7  12   1      955.41     1273.28     81.11 o 
   1  13   1     1946.79     2003.35     46.70 o 
   2  13   1     2629.31     2606.77     72.81 o 
   3  13   1       20.09      148.33     99.32 o 
   4  13   1        1.62        5.11     27.07 o 
   5  13   1      295.87      323.92     35.60 o 
   6  13   1        5.89      -19.11     25.37 o 
   7  13   1      201.36      288.50     63.12 o 
   0  14   1      278.55      410.76     79.37 o 
   1  14   1     1507.66     1611.22     68.71 o 
   2  14   1       20.82       10.53     14.55 o 
   3  14   1     1879.53     1974.14    126.04 o 
   4  14   1     2195.58     2085.06     83.81 o 
   5  14   1     1426.59     1313.48     61.51 o 
   6  14   1       54.30       66.18     31.62 o 
   1  15   1        9.01       25.91     14.29 o 
   2  15   1     1053.10     1226.72     51.63 o 
   3  15   1      113.90      128.26     35.58 o 
   4  15   1        4.07       36.17     24.40 o 
   5  15   1      106.85      149.78     39.73 o 
   6  15   1       98.45       97.50     33.86 o 
   0  16   1     1006.68     1043.83     55.94 o 
   1  16   1     1297.94     1393.20    193.72 o 
   2  16   1       20.64       54.93     20.24 o 
   3  16   1     2069.44     2032.95     87.58 o 
   4  16   1       82.06      146.28     33.92 o 
   5  16   1     1972.51     2064.76     82.99 o 
   6  16   1      457.89      391.91     48.17 o 
   1  17   1        0.85       26.41     24.13 o 
   2  17   1       27.93      127.05     51.58 o 
   3  17   1      184.99      195.64     44.20 o 
   4  17   1       10.83       13.27     28.65 o 
   5  17   1      357.33      709.00    216.07 o 
   6  17   1       40.80       77.59    133.93 o 
   0  18   1      302.75      342.72     45.47 o 
   1  18   1      581.35      573.58     50.39 o 
   2  18   1      557.53      522.91     50.46 o 
   3  18   1       13.20       -1.51     35.37 o 
   4  18   1      489.97      428.84     50.76 o 
   5  18   1      140.59      138.27     40.15 o 
   1  19   1      408.97      614.50     99.62 o 
   2  19   1       68.14       62.99     32.23 o 
   3  19   1      147.00      224.56     39.33 o 
   4  19   1       38.74       25.25     33.29 o 
   5  19   1      485.56      501.93     80.29 o 
   0  20   1     1904.17     2173.55    125.90 o 
   1  20   1     2369.08     2381.25    136.51 o 
   2  20   1        0.82        1.65     31.83 o 
   3  20   1      438.80      451.31     49.62 o 
   4  20   1      469.33      731.89     64.49 o 
   1  21   1       15.06       51.56     47.56 o 
   2  21   1        0.01       25.68     41.78 o 
   3  21   1       81.27      -25.59     36.78 o 
   4  21   1       35.24      -30.70     43.91 o 
   1  22   1      286.31      345.58     89.17 o 
   2  22   1       92.60       81.55     68.77 o 
   3  22   1      867.20      995.93    106.15 o 
   1  23   1        8.46      -17.85     62.59 o 
   2  23   1       34.66      -28.76     53.25 o 
   0   0   2    20537.83    23855.35   2972.61 o 
   1   0   2    11969.73    11745.45    237.96 o 
   2   0   2     4869.84     4757.24    108.52 o 
   3   0   2    21196.46    20594.00    383.86 o 
   4   0   2    12088.96    11838.52    200.89 o 
   5   0   2     3959.82     3798.45     84.95 o 
   6   0   2      783.23      856.75     78.50 o 
   7   0   2     5063.90     5352.44    137.38 o 
   8   0   2       14.96       51.43     44.79 o 
   1   1   2     6634.66     6863.80    185.22 o 
   2   1   2    32673.21    34758.62    512.10 o 
   3   1   2    23846.09    26066.35    715.96 o 
   4   1   2     3849.62     4250.44     68.37 o 
   5   1   2     1570.74     1575.14     36.50 o 
   6   1   2      186.66      162.24     18.07 o 
   7   1   2        4.63      -10.25     18.24 o 
   8   1   2       21.77       82.69     40.11 o 
   0   2   2     2280.50     2107.90     43.35 o 
   1   2   2    33220.69    34379.64    661.17 o 
   2   2   2     8856.96     9239.06    251.83 o 
   3   2   2    40365.06    40080.49    539.88 o 
   4   2   2     1951.33     2242.03     45.87 o 
   5   2   2      960.78      993.01     38.54 o 
   6   2   2      850.21     1674.86    380.36 o 
   7   2   2     1059.71     1088.30     45.12 o 
   8   2   2        4.04       11.26     33.55 o 
   1   3   2      861.97      903.30     33.00 o 
   2   3   2     1337.27     1710.64     75.58 o 
   3   3   2     2698.97     2885.98    102.69 o 
   4   3   2     4500.72     4776.12     78.52 o 
   5   3   2       74.52      428.12    220.58 o 
   6   3   2        9.68       21.74     24.12 o 
   7   3   2        0.85      -19.17     22.39 o 
   8   3   2      477.50     1010.78    135.52 o 
   0   4   2     5202.31     5122.03    111.62 o 
   1   4   2      432.24      391.88     24.21 o 
   2   4   2     3068.20     3004.28     56.56 o 
   3   4   2    26316.40    26246.34    465.28 o 
   4   4   2     1511.61     1279.87     90.70 o 
   5   4   2      100.06      101.80     26.87 o 
   6   4   2      459.91      414.69     42.28 o 
   7   4   2     5117.16     4947.89    120.20 o 
   8   4   2       25.99       97.00     50.45 o 
   1   5   2     1242.27     1214.98     25.68 o 
   2   5   2     5451.42     5697.54     86.50 o 
   3   5   2     2253.30     2494.09     72.98 o 
   4   5   2      988.01     1182.56     42.27 o 
   5   5   2      549.72      616.25     28.40 o 
   6   5   2     2052.31     2420.25    253.67 o 
   7   5   2      258.87      286.94     37.60 o 
   8   5   2      218.87      187.20     40.32 o 
   0   6   2      197.85      220.78     26.12 o 
   1   6   2    13924.30    13592.82    180.74 o 
   2   6   2        5.58        5.05      5.97 o 
   3   6   2     7426.96     8073.12    270.79 o 
   4   6   2       10.06        4.60     10.97 o 
   5   6   2       50.55       48.99     14.97 o 
   6   6   2     2370.57     2176.31     72.53 o 
   7   6   2     5590.81     5857.30    137.53 o 
   8   6   2       44.45       22.07     35.91 o 
   1   7   2     8066.67     7930.70    116.47 o 
   2   7   2     2702.66     2842.24     62.49 o 
   3   7   2      506.46      397.63     21.29 o 
   4   7   2     1203.13     1237.59     65.72 o 
   5   7   2      536.53      573.26     31.87 o 
   6   7   2       46.40       75.25     22.57 o 
   7   7   2      109.30       71.04     30.17 o 
   8   7   2      140.67      191.93     41.38 o 
   0   8   2     4830.57     5229.52    156.29 o 
   1   8   2    13076.14    12796.16    182.06 o 
   2   8   2     1731.87     1845.97     77.57 o 
   3   8   2     9917.79     9585.28    127.20 o 
   4   8   2      798.97      822.99     37.95 o 
   5   8   2      350.29      330.91     30.12 o 
   6   8   2        6.11       14.13     20.94 o 
   7   8   2     1814.42     2044.84     98.48 o 
   8   8   2      476.16      411.96     68.10 o 
   1   9   2     8411.09     8595.78    122.97 o 
   2   9   2      653.21     1108.00    119.44 o 
   3   9   2       82.05       48.01     10.79 o 
   4   9   2     2790.92     2918.75     97.46 o 
   5   9   2     2613.71     2741.17    132.04 o 
   6   9   2      447.54      449.90     36.06 o 
   7   9   2        0.44        5.50     28.68 o 
   0  10   2     9518.72    10309.81    226.06 o 
   1  10   2     6158.63     5980.11     91.46 o 
   2  10   2     1531.21     1725.35    144.34 o 
   3  10   2    10670.82    10346.07    156.78 o 
   4  10   2      216.68      204.41     20.58 o 
   5  10   2     1145.48     1299.15     81.59 o 
   6  10   2      207.82      185.19     31.52 o 
   7  10   2      148.27      133.58     38.44 o 
   1  11   2     9756.21     9582.15    176.56 o 
   2  11   2      301.50      327.17     23.00 o 
   3  11   2     2494.19     2531.36     56.19 o 
   4  11   2      446.99      558.60     52.74 o 
   5  11   2     3214.95     3390.01    168.59 o 
   6  11   2      129.02      179.66     38.20 o 
   7  11   2        4.41        3.04     28.17 o 
   0  12   2     7288.38     8030.86    389.80 o 
   1  12   2    11610.79    11151.88    164.72 o 
   2  12   2      924.84     1056.67     45.17 o 
   3  12   2     3299.92     3433.99     72.55 o 
   4  12   2      216.46      189.01     25.74 o 
   5  12   2      473.32      535.35     40.83 o 
   6  12   2      723.50     1006.05     74.91 o 
   7  12   2        3.84       28.64     31.79 o 
   1  13   2     3244.82     3066.19     65.86 o 
   2  13   2       14.77       10.27     16.74 o 
   3  13   2     2061.05     2108.10     59.01 o 
   4  13   2        0.53      -25.02     16.68 o 
   5  13   2     2870.85     2794.54     85.80 o 
   6  13   2        1.64       20.17     27.70 o 
   7  13   2       24.31      -27.37     46.83 o 
   0  14   2     1765.43     1435.90    331.09 o 
   1  14   2      833.30      824.57     43.08 o 
   2  14   2      263.20      216.84     23.08 o 
   3  14   2       60.01       39.16     26.65 o 
   4  14   2       11.52       55.29     23.78 o 
   5  14   2       60.47       49.76     27.23 o 
   6  14   2      272.59      233.21     37.34 o 
   1  15   2     2883.43     2840.82     70.52 o 
   2  15   2      549.22      548.54     58.46 o 
   3  15   2     1824.96     1725.05     61.78 o 
   4  15   2      124.05      158.95     32.78 o 
   5  15   2     3548.12     3535.99    152.75 o 
   6  15   2      126.54      132.69     34.64 o 
   0  16   2     2690.25     2695.58    109.31 o 
   1  16   2     1335.06     1435.27     74.04 o 
   2  16   2       21.01       39.40     18.84 o 
   3  16   2      575.48      637.67     46.14 o 
   4  16   2      290.79      256.71     36.91 o 
   5  16   2      133.80      183.27     36.14 o 
   6  16   2        0.07        1.76     32.50 o 
   1  17   2     1677.78     1638.52     64.14 o 
   2  17   2       67.46       96.16     31.03 o 
   3  17   2      602.40      416.05     43.01 o 
   4  17   2        1.14      -17.20     25.88 o 
   5  17   2     1735.16     1808.15    116.74 o 
   6  17   2       17.64       44.62     81.04 o 
   0  18   2       71.43      130.87     35.23 o 
   1  18   2      251.58      286.59     39.69 o 
   2  18   2       10.73       10.27     25.39 o 
   3  18   2      811.24      772.74     58.36 o 
   4  18   2      227.73      184.03     37.80 o 
   5  18   2      146.38      140.46     38.01 o 
   1  19   2      990.95     1184.01     64.38 o 
   2  19   2     1570.54     1644.16     98.86 o 
   3  19   2      184.78      198.19     38.19 o 
   4  19   2       92.10       66.73     36.87 o 
   5  19   2     2410.79     2613.38    117.66 o 
   0  20   2       94.38      159.74     82.94 o 
   1  20   2       26.43      117.38     49.22 o 
   2  20   2       42.15       54.87     35.72 o 
   3  20   2      868.00      896.59     65.13 o 
   4  20   2      130.28      175.30     44.70 o 
   1  21   2     2190.15     2109.28    132.69 o 
   2  21   2     1057.87     1149.20     89.00 o 
   3  21   2      164.37      217.99     65.28 o 
   4  21   2       43.48       42.70     70.40 o 
   0  22   2       58.02       83.82    100.64 o 
   1  22   2      597.91      609.82     83.41 o 
   2  22   2        1.09        8.52     51.09 o 
   3  22   2       13.73        5.52     45.52 o 
   1  23   2     1818.55     2013.34    254.83 o 
   2  23   2      364.47      513.02     93.58 o 
   1   1   3     3244.18     3393.71     51.01 o 
   2   1   3     2633.38     2458.38     43.18 o 
   3   1   3     1470.73     1226.81    129.66 o 
   4   1   3      999.53     1046.87     33.67 o 
   5   1   3     1456.31     1464.29     40.53 o 
   6   1   3     2224.30     2295.40     49.18 o 
   7   1   3        5.84        7.99     18.70 o 
   8   1   3      641.60      765.72     59.96 o 
   0   2   3     3703.14     4038.08     78.13 o 
   1   2   3    41676.87    42338.57    556.51 o 
   2   2   3     4824.58     4900.85     87.46 o 
   3   2   3      112.12       98.05     12.73 o 
   4   2   3     1987.24     2164.96     49.20 o 
   5   2   3      356.69      368.07     22.66 o 
   6   2   3       32.60        1.42     14.96 o 
   7   2   3       29.44       14.60     20.94 o 
   8   2   3       13.46        9.97     30.16 o 
   1   3   3     6775.62     6884.50    103.18 o 
   2   3   3      789.11     1006.02     31.63 o 
   3   3   3     4237.72     4297.94     68.64 o 
   4   3   3      681.16      660.14     22.18 o 
   5   3   3      334.95      312.76     27.91 o 
   6   3   3      139.89      123.80     22.54 o 
   7   3   3       20.31        8.80     23.63 o 
   8   3   3     1033.10     1219.50     66.32 o 
   0   4   3    40791.42    40653.19    726.63 o 
   1   4   3    17756.50    17293.67    235.38 o 
   2   4   3     2867.74     2956.72     50.19 o 
   3   4   3     8633.41     9171.64    202.46 o 
   4   4   3        1.49       15.40      9.36 o 
   5   4   3       56.29       18.83     16.95 o 
   6   4   3       12.77       23.90     17.37 o 
   7   4   3      308.69      307.67     36.02 o 
   8   4   3      131.31       68.05     33.76 o 
   1   5   3        0.87       -1.96      4.79 o 
   2   5   3     3502.36     3394.09     69.80 o 
   3   5   3      824.68      933.45     25.48 o 
   4   5   3       79.65       52.64      9.98 o 
   5   5   3     2228.61     2141.88     63.51 o 
   6   5   3     1694.43     1955.42    111.30 o 
   7   5   3      335.55      259.63     33.49 o 
   8   5   3        8.65       21.30     47.69 o 
   0   6   3    17287.58    16641.22    334.06 o 
   1   6   3      587.08      541.47     19.72 o 
   2   6   3     5516.75     5600.63     82.85 o 
   3   6   3      747.44      795.01     32.77 o 
   4   6   3      500.98      512.88     21.21 o 
   5   6   3      865.31      906.26     32.16 o 
   6   6   3       55.63       24.10     22.08 o 
   7   6   3      320.42      176.92     38.95 o 
   8   6   3      188.50      112.81     37.92 o 
   1   7   3      158.67      122.51     10.53 o 
   2   7   3     2459.16     2067.90     37.01 o 
   3   7   3        3.22       13.49      9.80 o 
   4   7   3       80.44       87.44     14.10 o 
   5   7   3       39.59        8.73     15.32 o 
   6   7   3     2117.74     2463.18    250.69 o 
   7   7   3      382.32      539.99     58.90 o 
   8   7   3      120.49       92.39     38.73 o 
   0   8   3     1775.48     1728.58     51.93 o 
   1   8   3     2604.90     2643.88     70.79 o 
   2   8   3       17.56       32.68     10.18 o 
   3   8   3      613.33      612.67     26.20 o 
   4   8   3     3098.75     3138.70     62.38 o 
   5   8   3      592.99      608.90     36.68 o 
   6   8   3       18.98       42.58     40.18 o 
   7   8   3        8.27       71.31     39.29 o 
   8   8   3       45.09      133.22     52.26 o 
   1   9   3     2250.90     2476.37     59.87 o 
   2   9   3     7970.86     8050.59    277.47 o 
   3   9   3      431.98      447.37     24.22 o 
   4   9   3        5.35       13.76     12.28 o 
   5   9   3       28.49       20.73     18.08 o 
   6   9   3     1542.67     1511.22     68.82 o 
   7   9   3      189.13      131.84     33.95 o 
   0  10   3     3694.27     4579.01    112.34 o 
   1  10   3      458.02      354.74     19.64 o 
   2  10   3     5144.92     5138.02    148.20 o 
   3  10   3     2057.73     2208.43     47.96 o 
   4  10   3     1263.62     1169.92     42.78 o 
   5  10   3      203.55      197.53     25.15 o 
   6  10   3       91.48       62.02     27.85 o 
   7  10   3       15.47        7.09     29.74 o 
   1  11   3     1261.24     1329.99     37.64 o 
   2  11   3     2822.17     2552.28     51.72 o 
   3  11   3     1119.45     1103.06     37.23 o 
   4  11   3       28.64       31.48     18.38 o 
   5  11   3      644.94      576.78     38.06 o 
   6  11   3        8.51       22.11     24.13 o 
   7  11   3       27.75       27.21     35.82 o 
   0  12   3     8472.77     8267.99    228.51 o 
   1  12   3        0.51       22.39     10.12 o 
   2  12   3      101.10      120.65     14.29 o 
   3  12   3      359.39      405.60     29.20 o 
   4  12   3      922.16      881.15     45.19 o 
   5  12   3     1736.53     1741.08     73.24 o 
   6  12   3       28.69       27.03     28.60 o 
   7  12   3       32.33      106.46     47.34 o 
   1  13   3       39.40       41.69     11.66 o 
   2  13   3     6547.14     6569.37    130.67 o 
   3  13   3        9.25       15.98     16.54 o 
   4  13   3        0.84       10.34     17.81 o 
   5  13   3       14.36       25.92     24.70 o 
   6  13   3        2.10       31.86     27.21 o 
   7  13   3       86.97      142.86     62.70 o 
   0  14   3     2793.44     2632.62     75.94 o 
   1  14   3      878.28      863.61     32.24 o 
   2  14   3      223.32      221.44     23.79 o 
   3  14   3      374.95      383.32     31.07 o 
   4  14   3      465.47      484.21     38.82 o 
   5  14   3      422.78      408.88     41.39 o 
   6  14   3       32.62       19.29     29.01 o 
   1  15   3      723.17      840.15     33.20 o 
   2  15   3     2568.00     2701.60    101.34 o 
   3  15   3      689.35      662.89     40.91 o 
   4  15   3      295.69      249.98     35.37 o 
   5  15   3      787.24      813.64     66.20 o 
   6  15   3      538.62      481.97     51.02 o 
   0  16   3      358.61      324.53     41.75 o 
   1  16   3      309.94      356.72     33.40 o 
   2  16   3      129.41       84.02     26.91 o 
   3  16   3      225.10      142.96     26.96 o 
   4  16   3      714.41      694.03     50.37 o 
   5  16   3       12.10       68.84     30.72 o 
   6  16   3      375.58      390.19     53.24 o 
   1  17   3      721.34      778.61     46.28 o 
   2  17   3      679.96      711.92     45.68 o 
   3  17   3      169.50      235.40     33.35 o 
   4  17   3       33.76       15.20     26.35 o 
   5  17   3        0.24       12.59     29.74 o 
   0  18   3      218.63      305.15     54.66 o 
   1  18   3      328.72      457.94     39.64 o 
   2  18   3       12.16       15.41     23.45 o 
   3  18   3     1872.90     1759.41     87.68 o 
   4  18   3      199.74      148.79     35.18 o 
   5  18   3       30.32       23.56     34.33 o 
   1  19   3       95.97       87.72     28.67 o 
   2  19   3       22.38       28.42     34.41 o 
   3  19   3      319.71      313.50     46.16 o 
   4  19   3       20.81       44.01     32.75 o 
   5  19   3       60.71       37.93     48.77 o 
   0  20   3     4266.16     4374.08    229.01 o 
   1  20   3      111.40       13.50     35.51 o 
   2  20   3       26.67      -10.22     33.73 o 
   3  20   3       20.99       39.32     37.35 o 
   4  20   3     1038.17      983.26     71.51 o 
   1  21   3      117.90      115.29     52.46 o 
   2  21   3        1.06       31.34     48.87 o 
   3  21   3        4.96       34.64     39.11 o 
   4  21   3       23.34       36.64     48.93 o 
   0  22   3     2011.37     2599.22    277.36 o 
   1  22   3       16.96      -22.43     67.66 o 
   2  22   3      741.23      567.27     83.93 o 
   3  22   3      408.07      501.73     82.01 o 
   1  23   3        2.54        4.97     87.48 o 
   2  23   3        3.19        1.24     75.80 o 
   0   0   4      132.71      203.25     29.04 o 
   1   0   4     3391.60     3381.87     69.75 o 
   2   0   4    12731.18    13239.40    275.21 o 
   3   0   4    17659.59    15839.87    544.32 o 
   4   0   4     1170.36     1076.64     37.04 o 
   5   0   4        0.67      -12.44     15.83 o 
   6   0   4       75.83       15.82     20.66 o 
   7   0   4     1640.26     1848.97    170.49 o 
   8   0   4        1.42      -66.34     44.23 o 
   1   1   4      860.88      785.51     18.06 o 
   2   1   4      133.29      149.83     12.11 o 
   3   1   4      931.85      948.27     28.11 o 
   4   1   4     5149.41     4741.66     72.01 o 
   5   1   4      524.37      519.52     26.88 o 
   6   1   4      793.23      717.90     33.77 o 
   7   1   4        0.37      -27.23     18.15 o 
   8   1   4        3.93      -23.60     34.52 o 
   0   2   4      108.33      131.75      9.63 o 
   1   2   4    13645.27    13039.38    177.56 o 
   2   2   4     8176.95     7804.29    134.44 o 
   3   2   4     5152.26     4790.41     78.34 o 
   4   2   4    10082.35     9927.69    136.18 o 
   5   2   4       10.11       -7.29     13.04 o 
   6   2   4      881.67      913.16     38.77 o 
   7   2   4     1255.19     1344.37     52.42 o 
   8   2   4      399.31      389.65     51.04 o 
   1   3   4        9.83       20.75      7.01 o 
   2   3   4     1998.36     2350.69     62.57 o 
   3   3   4        5.69       -3.12      7.04 o 
   4   3   4      330.28      353.36     17.27 o 
   5   3   4      158.10      144.93     16.13 o 
   6   3   4      267.20      213.73     21.42 o 
   7   3   4       26.63       -3.64     20.48 o 
   8   3   4      368.90      331.32     60.15 o 
   0   4   4    16150.16    16317.82    299.47 o 
   1   4   4      214.17      205.84     11.43 o 
   2   4   4      915.24      910.69     22.79 o 
   3   4   4     5872.77     5708.57     80.19 o 
   4   4   4      430.85      435.93     20.18 o 
   5   4   4      114.12      131.78     16.60 o 
   6   4   4       22.87       29.73     16.64 o 
   7   4   4      818.13      862.37     51.56 o 
   8   4   4       15.16      -31.76     29.00 o 
   1   5   4     1970.49     1906.21     35.08 o 
   2   5   4      293.62      281.44     11.55 o 
   3   5   4     4848.69     4990.50     74.85 o 
   4   5   4     2019.30     2107.97     48.27 o 
   5   5   4       72.63       73.74     14.19 o 
   6   5   4       62.88       69.71     19.54 o 
   7   5   4      462.84      474.18     44.39 o 
   8   5   4       58.15       15.14     31.84 o 
   0   6   4    58765.89    58845.46   1053.07 o 
   1   6   4     6015.08     6035.93     91.50 o 
   2   6   4      602.23      716.16     25.91 o 
   3   6   4     1812.92     1811.39     54.53 o 
   4   6   4      784.46      696.63     33.05 o 
   5   6   4      770.47      754.54     60.86 o 
   6   6   4     2598.44     2558.68     73.47 o 
   7   6   4     1466.34     1641.61    105.53 o 
   8   6   4      222.66      221.72     40.46 o 
   1   7   4     7473.99     7470.03    105.86 o 
   2   7   4       20.61        0.74      6.47 o 
   3   7   4     6044.92     6166.55     86.71 o 
   4   7   4       89.57       61.55     13.77 o 
   5   7   4      518.37      511.57     31.54 o 
   6   7   4       52.68       66.12     24.62 o 
   7   7   4      159.13      196.08     31.81 o 
   8   7   4       11.56       50.70     41.18 o 
   0   8   4    18276.40    17572.49    329.91 o 
   1   8   4     8491.64     7871.12    112.10 o 
   2   8   4      661.63      772.24     25.26 o 
   3   8   4      977.79      811.29     34.73 o 
   4   8   4     3075.18     2875.48     73.64 o 
   5   8   4       45.35       24.62     17.59 o 
   6   8   4      787.63      776.75     44.22 o 
   7   8   4     2168.57     2252.82     76.35 o 
   1   9   4     8554.05     8787.56    131.15 o 
   2   9   4      882.38      838.29     30.39 o 
   3   9   4     1446.39     1440.33     39.05 o 
   4   9   4      401.97      419.37     24.46 o 
   5   9   4     1336.20     1307.21     57.78 o 
   6   9   4      254.77      280.48     39.12 o 
   7   9   4      219.94      198.31     38.27 o 
   0  10   4     9890.17     9445.18    207.10 o 
   1  10   4       29.48       49.34     13.49 o 
   2  10   4       50.55       43.17     10.66 o 
   3  10   4     4854.77     4771.12     88.15 o 
   4  10   4     3629.07     3536.57     77.74 o 
   5  10   4      776.17      780.61     41.79 o 
   6  10   4      146.19       87.97     25.49 o 
   7  10   4      184.93      164.44     35.95 o 
   1  11   4    10111.10    10357.85    205.49 o 
   2  11   4     1621.14     1510.82     39.32 o 
   3  11   4       42.99       54.22     14.53 o 
   4  11   4      455.61      512.75     32.75 o 
   5  11   4     2974.43     3083.77     81.90 o 
   6  11   4      759.03      704.74     45.03 o 
   7  11   4      752.64      686.77     55.30 o 
   0  12   4       11.89       15.98     13.71 o 
   1  12   4     2315.92     2267.76     72.94 o 
   2  12   4       55.71       61.33     15.73 o 
   3  12   4     1973.28     1903.18     66.51 o 
   4  12   4      102.92       87.91     21.62 o 
   5  12   4      155.67      104.92     25.32 o 
   6  12   4      351.77      438.37     43.26 o 
   7  12   4      968.03     1007.90     69.62 o 
   1  13   4     4560.16     4664.99     79.71 o 
   2  13   4    14102.00    13907.95    218.41 o 
   3  13   4      278.64      236.83     25.04 o 
   4  13   4      780.70      887.60     46.63 o 
   5  13   4     1958.64     1752.74     76.64 o 
   6  13   4      109.70       85.56     32.90 o 
   7  13   4       95.51        4.72     54.59 o 
   0  14   4       23.12       19.21     16.89 o 
   1  14   4     2118.03     2124.11     49.66 o 
   2  14   4      244.42      247.76     23.22 o 
   3  14   4     1787.60     1748.93     64.19 o 
   4  14   4      253.45      201.07     30.39 o 
   5  14   4      305.13      246.37     38.53 o 
   6  14   4        4.87      -20.64     28.25 o 
   1  15   4     1943.38     2030.65     54.75 o 
   2  15   4     2073.63     2154.30     62.23 o 
   3  15   4      293.58      225.93     26.51 o 
   4  15   4      126.83      113.00     26.36 o 
   5  15   4     3112.35     3111.31    103.48 o 
   6  15   4      224.36      216.83     44.03 o 
   0  16   4     1938.83     2028.28    107.50 o 
   1  16   4     1850.67     1677.00     58.35 o 
   2  16   4      639.71      673.76     39.94 o 
   3  16   4     1336.68     1386.55     63.62 o 
   4  16   4      130.31      126.90     30.56 o 
   5  16   4      150.00       76.33     33.03 o 
   6  16   4      119.01       68.14     49.59 o 
   1  17   4      941.28      939.85     49.79 o 
   2  17   4       91.23       58.97     24.26 o 
   3  17   4      493.49      471.56     40.18 o 
   4  17   4     2154.33     2047.16     81.32 o 
   5  17   4      319.85      339.56     47.00 o 
   0  18   4      113.33       52.58     39.10 o 
   1  18   4     1870.28     1891.67     72.26 o 
   2  18   4      371.51      391.94     40.70 o 
   3  18   4       29.90        6.60     28.03 o 
   4  18   4      204.40      203.64     37.56 o 
   5  18   4        2.29        8.76     34.02 o 
   1  19   4      676.06      762.15     55.03 o 
   2  19   4     1847.67     1708.73     88.10 o 
   3  19   4      218.92      199.66     47.80 o 
   4  19   4        4.70       27.07     31.11 o 
   5  19   4     1214.80     1368.40    113.88 o 
   0  20   4      246.65      300.08     74.36 o 
   1  20   4      461.74      570.04     57.71 o 
   2  20   4      650.11      697.70     70.84 o 
   3  20   4      101.22       73.45     38.69 o 
   4  20   4       73.92       42.41     41.07 o 
   1  21   4     1279.51     1327.32     98.64 o 
   2  21   4      907.18     1023.86    112.20 o 
   3  21   4     1056.80      969.36     85.12 o 
   0  22   4       23.85       64.13     64.56 o 
   1  22   4       19.46       73.17     71.53 o 
   2  22   4        3.05      -19.06     61.97 o 
   3  22   4       16.18      -62.41     60.49 o 
   1  23   4      493.51      506.14    102.79 o 
   2  23   4      291.60      413.71     82.75 o 
   1   1   5     2846.16     3025.32     47.99 o 
   2   1   5     8516.34     8366.58    122.60 o 
   3   1   5     4144.23     3831.96     60.69 o 
   4   1   5     4343.44     4453.06     72.06 o 
   5   1   5     5219.00     5109.41     83.73 o 
   6   1   5      147.14      141.10     20.49 o 
   7   1   5        0.38      -17.44     19.42 o 
   8   1   5      524.64      545.48     70.67 o 
   0   2   5     1282.02     1425.28     35.60 o 
   1   2   5       49.29       72.76      8.59 o 
   2   2   5    12216.67    12709.17    217.24 o 
   3   2   5     5577.34     5539.04     83.43 o 
   4   2   5       23.95       40.16     10.00 o 
   5   2   5     1165.28     1161.13     32.05 o 
   6   2   5       65.43       44.74     19.40 o 
   7   2   5        8.72       -0.67     19.23 o 
   8   2   5      101.34       26.99     38.55 o 
   1   3   5    13358.34    13580.87    196.65 o 
   2   3   5     4120.52     4145.65     75.17 o 
   3   3   5     7825.55     7968.49    127.78 o 
   4   3   5       23.97       18.95      8.98 o 
   5   3   5     2835.46     2712.20     54.38 o 
   6   3   5        2.78      -17.20     15.23 o 
   7   3   5     1072.19     1030.55     47.72 o 
   8   3   5      452.75      423.59     45.12 o 
   0   4   5     2681.24     2678.23     59.28 o 
   1   4   5       22.10        9.40      9.17 o 
   2   4   5     1954.86     2027.11     39.46 o 
   3   4   5      291.22      291.79     15.20 o 
   4   4   5      415.83      525.39     25.74 o 
   5   4   5     1907.04     1873.50     45.71 o 
   6   4   5      936.85      884.56     38.07 o 
   7   4   5     1793.00     1700.69     59.62 o 
   8   4   5      574.05      525.23     49.75 o 
   1   5   5     6892.34     6708.38    111.98 o 
   2   5   5        5.04        0.36      7.73 o 
   3   5   5     1284.45     1275.27     29.86 o 
   4   5   5      225.71      252.92     20.37 o 
   5   5   5      471.66      428.10     26.63 o 
   6   5   5     3010.14     2783.02     64.79 o 
   7   5   5        1.04       23.41     37.05 o 
   8   5   5       33.54       25.39     31.60 o 
   0   6   5    17335.62    17460.83    396.73 o 
   1   6   5     3848.11     4156.78     66.92 o 
   2   6   5      569.41      518.53     20.12 o 
   3   6   5     4144.99     4187.18     62.91 o 
   4   6   5      570.37      615.76     25.89 o 
   5   6   5      172.59      194.62     20.43 o 
   6   6   5       69.66       94.16     20.84 o 
   7   6   5      552.25      639.95     46.97 o 
   8   6   5       15.35       45.58     36.82 o 
   1   7   5      479.55      395.06     13.75 o 
   2   7   5        5.65       11.90      9.44 o 
   3   7   5      310.24      265.05     18.23 o 
   4   7   5     1314.38     1221.18     41.64 o 
   5   7   5      373.42      251.00     47.59 o 
   6   7   5     1090.77     1068.59     54.24 o 
   7   7   5       23.07       55.19     27.99 o 
   8   7   5       66.28      109.92     46.70 o 
   0   8   5    11518.31    12199.39    261.33 o 
   1   8   5     2884.74     2775.85     47.89 o 
   2   8   5     2100.31     2113.81     43.34 o 
   3   8   5      878.61      722.18     31.29 o 
   4   8   5     2407.01     2468.39     54.00 o 
   5   8   5      273.47      305.71     31.56 o 
   6   8   5       26.97       -6.54     20.25 o 
   7   8   5      653.06      606.15     58.24 o 
   1   9   5       72.79       46.90      8.13 o 
   2   9   5      195.31      238.18     19.47 o 
   3   9   5      920.98      840.06     30.05 o 
   4   9   5       26.86       30.89     12.92 o 
   5   9   5     1478.78     1558.71     55.43 o 
   6   9   5      432.00      407.12     35.47 o 
   7   9   5        7.11       19.93     25.87 o 
   0  10   5     2683.97     2946.55     74.66 o 
   1  10   5      842.04      730.34     23.96 o 
   2  10   5     1097.92     1154.62     32.18 o 
   3  10   5      699.07      727.22     32.38 o 
   4  10   5      321.64      292.98     26.19 o 
   5  10   5       68.95       66.59     21.53 o 
   6  10   5       58.90       10.63     23.79 o 
   7  10   5       42.00       12.02     30.90 o 
   1  11   5       30.55       33.02      9.82 o 
   2  11   5       32.56       22.06     11.10 o 
   3  11   5      225.21      198.33     21.76 o 
   4  11   5      504.34      551.08     35.67 o 
   5  11   5     1488.44     1558.73     61.02 o 
   6  11   5        0.48        0.63     23.27 o 
   7  11   5      334.32      339.78     45.22 o 
   0  12   5        1.82       14.88     14.39 o 
   1  12   5     2022.25     1894.81     44.71 o 
   2  12   5     1593.83     1757.03     51.17 o 
   3  12   5      255.11      283.65     25.61 o 
   4  12   5      643.28      640.01     37.77 o 
   5  12   5       81.47       89.16     26.17 o 
   6  12   5      831.96      848.16     58.27 o 
   7  12   5       44.28       35.61     33.38 o 
   1  13   5      512.38      521.52     24.90 o 
   2  13   5     2748.78     2759.68     64.66 o 
   3  13   5       42.11       58.70     19.85 o 
   4  13   5      129.87      112.79     25.30 o 
   5  13   5     2509.57     2684.78     84.13 o 
   6  13   5        1.08      -23.11     29.12 o 
   7  13   5        2.02      -75.58     62.10 o 
   0  14   5      231.59      257.53     41.05 o 
   1  14   5     1012.51     1073.16     38.07 o 
   2  14   5      847.97      836.38     36.29 o 
   3  14   5     1114.70     1079.46     46.08 o 
   4  14   5      189.19      129.23     37.23 o 
   5  14   5      254.79      227.91     38.25 o 
   6  14   5      434.30      383.51     55.56 o 
   1  15   5     2745.39     2524.19    153.62 o 
   2  15   5     3271.56     3185.11     78.45 o 
   3  15   5        3.27       -2.75     18.18 o 
   4  15   5       17.68       28.39     21.95 o 
   5  15   5     2491.34     2519.27     93.34 o 
   6  15   5      147.87      149.36     38.99 o 
   0  16   5     4239.22     3789.47    191.42 o 
   1  16   5        5.86       -2.96     18.42 o 
   2  16   5      481.02      485.66     34.49 o 
   3  16   5     2748.58     2768.22     81.81 o 
   4  16   5        1.59      -18.17     24.49 o 
   5  16   5       22.41       35.94     30.47 o 
   6  16   5        3.59       14.43     45.12 o 
   1  17   5     2360.00     2434.10     80.34 o 
   2  17   5     1646.83     1652.75     60.85 o 
   3  17   5       78.85       85.02     26.61 o 
   4  17   5       29.68       24.25     27.86 o 
   5  17   5      246.88      200.13     39.74 o 
   0  18   5     1414.63     1367.70     94.19 o 
   1  18   5     5100.81     4928.84    138.58 o 
   2  18   5       23.25       35.17     25.79 o 
   3  18   5     1617.13     1776.13     74.22 o 
   4  18   5       10.24       31.54     29.21 o 
   5  18   5      406.67      510.25     56.18 o 
   1  19   5     3485.99     3300.50    109.74 o 
   2  19   5      173.93      209.41     39.17 o 
   3  19   5     1346.90     1371.37     78.86 o 
   4  19   5      881.52      782.44     58.05 o 
   5  19   5      323.78      201.83     67.98 o 
   0  20   5        0.94      -11.50     48.85 o 
   1  20   5      709.04      810.44     74.90 o 
   2  20   5      317.79      190.55     48.04 o 
   3  20   5      570.05      582.12     64.42 o 
   4  20   5      904.93      937.64     68.63 o 
   1  21   5        8.31      -13.10     37.86 o 
   2  21   5      288.19      320.43     60.35 o 
   3  21   5       53.34       21.78     45.58 o 
   0  22   5      522.35      679.44    103.96 o 
   1  22   5      852.94      898.26    118.28 o 
   2  22   5        0.06      -10.49     52.30 o 
   3  22   5     2062.04     2303.85    148.41 o 
   1  23   5       46.97       64.24     75.85 o 
   0   0   6    49394.93    53094.16   1667.88 o 
   1   0   6     1490.56     1721.03     42.62 o 
   2   0   6       62.55       52.61     10.30 o 
   3   0   6      872.20      804.28     31.26 o 
   4   0   6     3515.84     3131.38     83.55 o 
   5   0   6      112.76      136.56     19.68 o 
   6   0   6      743.04      784.99     50.24 o 
   7   0   6     1695.26     1727.37    114.78 o 
   8   0   6      154.18      335.72     70.09 o 
   1   1   6     8705.26     8725.47    123.90 o 
   2   1   6        0.77        5.81      5.33 o 
   3   1   6     1352.55     1177.69     27.00 o 
   4   1   6     1580.11     1558.47     33.41 o 
   5   1   6        6.71       -2.58     10.33 o 
   6   1   6      438.04      447.77     28.49 o 
   7   1   6       98.53       83.43     25.53 o 
   8   1   6      191.54      164.75     40.69 o 
   0   2   6    61781.48    63073.35   1124.70 o 
   1   2   6     7360.09     7242.48     99.73 o 
   2   2   6     2041.83     1858.68     34.45 o 
   3   2   6     2017.69     1982.74     36.68 o 
   4   2   6    13119.59    12804.18    159.86 o 
   5   2   6       72.31       42.90     12.82 o 
   6   2   6     3189.42     3188.82     72.04 o 
   7   2   6      643.02      624.99     38.18 o 
   8   2   6     1470.47     1424.99     80.35 o 
   1   3   6    15099.00    15807.04    217.73 o 
   2   3   6     6348.45     6574.47    104.06 o 
   3   3   6        0.62       -3.93      6.62 o 
   4   3   6     1558.25     1569.61     36.59 o 
   5   3   6      822.91      783.38     28.90 o 
   6   3   6       26.53       -5.67     18.33 o 
   7   3   6       36.93       33.72     22.27 o 
   8   3   6       98.58       94.38     40.44 o 
   0   4   6     5238.00     5082.59    103.98 o 
   1   4   6      172.79      161.64      9.31 o 
   2   4   6     5104.65     4921.33     77.77 o 
   3   4   6    10517.52    10729.54    133.35 o 
   4   4   6    16808.27    16697.81    210.24 o 
   5   4   6      675.52      720.97     31.88 o 
   6   4   6      247.40      242.82     24.48 o 
   7   4   6       37.98       18.47     21.02 o 
   8   4   6      165.69      192.35     38.82 o 
   1   5   6      933.28     1002.90     26.17 o 
   2   5   6      531.13      437.26     21.68 o 
   3   5   6     1669.92     1761.25     52.70 o 
   4   5   6     3825.77     4009.51     69.24 o 
   5   5   6     1340.76     1371.10     42.77 o 
   6   5   6      725.17      804.43     37.63 o 
   7   5   6      383.98      299.41     35.71 o 
   8   5   6      893.31      872.05     63.42 o 
   0   6   6    80752.68    79917.95   1427.14 o 
   1   6   6      692.91      720.59     38.00 o 
   2   6   6     1618.58     1737.49     39.21 o 
   3   6   6      879.49      960.21     74.16 o 
   4   6   6     6305.36     6375.70    102.91 o 
   5   6   6      722.42      696.04     32.15 o 
   6   6   6     2631.45     2493.23     62.46 o 
   7   6   6        1.95      -13.79     23.40 o 
   8   6   6      450.22      488.14     53.72 o 
   1   7   6      261.15      333.57     16.97 o 
   2   7   6     6423.10     6502.70    101.82 o 
   3   7   6      348.17      329.55     19.49 o 
   4   7   6     2004.57     1940.47     47.10 o 
   5   7   6      741.84      744.51     32.81 o 
   6   7   6     1229.51     1156.27     55.50 o 
   7   7   6        0.00       11.07     27.90 o 
   8   7   6        0.94       40.37     45.40 o 
   0   8   6    37544.61    36975.77    674.23 o 
   1   8   6      710.69      720.30     20.57 o 
   2   8   6       58.51       40.95      8.50 o 
   3   8   6      382.87      415.03     21.71 o 
   4   8   6     7313.34     7567.77    139.15 o 
   5   8   6       48.02       39.72     17.92 o 
   6   8   6      307.09      306.70     33.24 o 
   7   8   6       95.17       91.13     28.94 o 
   1   9   6        1.91       17.55      7.27 o 
   2   9   6    11970.60    12198.54    170.46 o 
   3   9   6      886.89      852.76     36.36 o 
   4   9   6     2766.80     2776.98     69.99 o 
   5   9   6     1184.68     1230.76     50.85 o 
   6   9   6      136.69      115.92     26.21 o 
   7   9   6      176.37      137.85     31.95 o 
   0  10   6     1524.92     1289.68     44.23 o 
   1  10   6      560.54      583.26     20.49 o 
   2  10   6     6197.56     6167.71    106.44 o 
   3  10   6      970.41      973.66     43.09 o 
   4  10   6     4115.87     4196.71     91.46 o 
   5  10   6      524.33      433.00     49.24 o 
   6  10   6     2318.71     2185.55     80.28 o 
   7  10   6      327.22      276.20     37.11 o 
   1  11   6       62.24       34.13     10.80 o 
   2  11   6    13833.19    13568.96    234.71 o 
   3  11   6     1263.41     1338.37     44.58 o 
   4  11   6     2001.94     2177.16     60.48 o 
   5  11   6     1049.38     1083.22     76.76 o 
   6  11   6      467.19      551.85     43.81 o 
   7  11   6       11.20      -37.07     30.15 o 
   0  12   6     1348.98     1311.04     54.48 o 
   1  12   6     2030.14     2121.60     45.62 o 
   2  12   6      537.80      584.90     31.53 o 
   3  12   6     1457.27     1518.81     48.36 o 
   4  12   6      520.70      470.75     34.20 o 
   5  12   6        6.98      -23.02     21.24 o 
   6  12   6     2690.00     2949.42     99.32 o 
   7  12   6      331.68      244.40     54.36 o 
   1  13   6      665.19      630.33     27.76 o 
   2  13   6    13388.52    13158.60    209.40 o 
   3  13   6      378.24      424.12     29.18 o 
   4  13   6     3628.90     3532.81     92.84 o 
   5  13   6       16.85      -29.52     22.20 o 
   6  13   6     1791.49     1838.67     88.05 o 
   7  13   6      511.83      601.59    110.65 o 
   0  14   6     1362.40     1388.83     61.23 o 
   1  14   6       52.88       49.79     15.30 o 
   2  14   6      388.65      429.47     28.30 o 
   3  14   6      558.62      540.75     35.76 o 
   4  14   6     1897.14     1847.61     72.37 o 
   5  14   6       50.84       28.47     28.30 o 
   6  14   6      597.28      665.46     62.63 o 
   1  15   6      251.93      274.73     25.92 o 
   2  15   6    11121.64    10905.86    182.20 o 
   3  15   6     1665.54     1654.18     58.60 o 
   4  15   6      697.39      725.57     53.92 o 
   5  15   6      221.07      244.83     53.39 o 
   6  15   6      326.57      299.30     45.77 o 
   0  16   6     3694.79     3670.32    132.24 o 
   1  16   6      647.11      528.14     40.07 o 
   2  16   6      103.36       80.88     22.78 o 
   3  16   6     1402.42     1278.39     53.48 o 
   4  16   6      225.28      168.46     30.87 o 
   5  16   6       27.43       36.23     31.98 o 
   6  16   6        6.20       -4.60     46.06 o 
   1  17   6     2323.49     2340.54     87.80 o 
   2  17   6     5009.34     5355.28    123.29 o 
   3  17   6      211.42      265.24     37.86 o 
   4  17   6     1171.98     1302.91     70.77 o 
   5  17   6      753.39      854.69     62.23 o 
   0  18   6      483.88      484.14     71.63 o 
   1  18   6     3543.58     3462.22    111.73 o 
   2  18   6     2401.35     2473.54     92.77 o 
   3  18   6     1254.08     1312.06     60.38 o 
   4  18   6       54.01       38.16     30.41 o 
   5  18   6      111.21       76.72     38.61 o 
   1  19   6      289.58      210.90     43.67 o 
   2  19   6     6329.93     6409.72    240.88 o 
   3  19   6      262.08      268.52     58.40 o 
   4  19   6        7.92       -0.88     31.13 o 
   0  20   6     1462.48     1463.87    158.79 o 
   1  20   6      227.13      170.90     41.67 o 
   2  20   6       65.06       86.25     39.12 o 
   3  20   6      437.14      434.50    102.41 o 
   4  20   6       89.95       86.32     40.82 o 
   1  21   6       62.35      145.35     46.84 o 
   2  21   6     1613.49     1649.25    105.09 o 
   3  21   6      122.04      109.46     51.31 o 
   0  22   6       88.04      112.34     70.97 o 
   1  22   6      213.33      223.98     64.48 o 
   2  22   6       23.44       10.31     44.83 o 
   1  23   6      103.83      145.44     75.02 o 
   1   1   7     8391.53     8747.41    125.23 o 
   2   1   7      909.16     1031.76     25.37 o 
   3   1   7     1793.80     1742.41     38.96 o 
   4   1   7      209.20      210.35     16.06 o 
   5   1   7     2232.15     2225.60     46.44 o 
   6   1   7     1469.45     1405.46     45.29 o 
   7   1   7       90.38       40.57     26.09 o 
   8   1   7      412.04      468.89     50.79 o 
   0   2   7    10390.82    11265.64    212.25 o 
   1   2   7    28993.32    29551.57    379.39 o 
   2   2   7     8667.51     8615.28    121.02 o 
   3   2   7     3899.03     3884.50     64.56 o 
   4   2   7      402.26      426.43     19.97 o 
   5   2   7        3.19        1.47     11.58 o 
   6   2   7       93.12       69.54     19.63 o 
   7   2   7      461.27      477.83     35.18 o 
   8   2   7        0.12       -8.33     40.21 o 
   1   3   7     1675.73     1780.12     31.69 o 
   2   3   7       44.39       29.28      7.16 o 
   3   3   7     1896.34     1851.85     37.34 o 
   4   3   7     3512.21     3591.13     60.37 o 
   5   3   7     3104.53     2979.49     56.87 o 
   6   3   7     4791.88     4709.07    101.02 o 
   7   3   7      295.13      249.03     29.69 o 
   8   3   7       67.27       49.77     40.17 o 
   0   4   7     3568.74     3340.41     73.70 o 
   1   4   7       58.92       60.92      9.01 o 
   2   4   7     2912.62     2965.65     52.39 o 
   3   4   7      366.47      384.31     17.98 o 
   4   4   7      103.65      105.15     12.91 o 
   5   4   7      334.84      366.85     25.50 o 
   6   4   7        0.29        1.60     16.88 o 
   7   4   7      439.54      459.11     35.81 o 
   8   4   7       71.41       50.66     35.65 o 
   1   5   7     1853.36     1783.73     35.11 o 
   2   5   7     8875.13     8586.00    145.21 o 
   3   5   7     9055.77     9103.97    134.31 o 
   4   5   7      121.05       98.69     14.16 o 
   5   5   7      130.50      132.71     19.94 o 
   6   5   7      323.20      420.53     29.62 o 
   7   5   7      132.36       68.58     27.28 o 
   8   5   7      133.44      139.78     40.04 o 
   0   6   7     4271.39     4651.36     99.42 o 
   1   6   7      256.87      243.40     15.87 o 
   2   6   7      302.73      300.76     26.00 o 
   3   6   7     3170.90     3277.32     58.16 o 
   4   6   7      462.05      454.04     30.85 o 
   5   6   7       35.09       23.81     15.72 o 
   6   6   7       27.69       34.61     18.73 o 
   7   6   7      460.79      396.72     46.65 o 
   8   6   7       21.78       63.91     39.24 o 
   1   7   7     1252.19     1202.46     35.40 o 
   2   7   7    41346.47    41911.32    590.44 o 
   3   7   7     1548.97     1557.76     39.17 o 
   4   7   7      320.16      386.84     30.08 o 
   5   7   7     1100.38     1123.26     40.18 o 
   6   7   7       10.56        0.60     17.41 o 
   7   7   7       86.18       85.49     32.65 o 
   0   8   7      505.96      517.16     25.84 o 
   1   8   7     1224.43     1240.47     28.98 o 
   2   8   7      162.21      291.69     27.86 o 
   3   8   7     2920.82     2970.64     69.98 o 
   4   8   7      201.00      141.15     18.66 o 
   5   8   7       14.79       10.29     15.35 o 
   6   8   7       45.95       27.33     21.92 o 
   7   8   7      122.86      104.89     30.88 o 
   1   9   7     2068.70     1857.20     37.09 o 
   2   9   7     6338.23     6393.24    103.26 o 
   3   9   7       14.72        5.34     12.39 o 
   4   9   7      678.05      697.07     59.06 o 
   5   9   7      712.75      526.86    103.27 o 
   6   9   7      672.73      639.87     44.42 o 
   7   9   7       81.24       63.74     29.84 o 
   0  10   7    11276.66    11187.46    248.37 o 
   1  10   7      411.00      442.44     20.11 o 
   2  10   7     1007.38     1002.65     35.19 o 
   3  10   7     1050.83      977.51     46.56 o 
   4  10   7     2828.58     2891.87     74.40 o 
   5  10   7      387.83      405.03     34.41 o 
   6  10   7      367.23      403.94     38.25 o 
   7  10   7      660.02      575.71     49.88 o 
   1  11   7      814.89      847.84     27.12 o 
   2  11   7     2504.29     2557.06     59.73 o 
   3  11   7     1345.71     1312.22     47.55 o 
   4  11   7      929.69      973.14     41.82 o 
   5  11   7      896.60      904.73     67.83 o 
   6  11   7     2713.17     2789.63     90.23 o 
   7  11   7       11.03        6.92     47.97 o 
   0  12   7    11097.47    10305.83    212.17 o 
   1  12   7     2689.18     2495.40     57.47 o 
   2  12   7      344.27      323.31     24.60 o 
   3  12   7      261.91      276.40     26.34 o 
   4  12   7      780.79      754.54     41.37 o 
   5  12   7       27.24        2.19     21.22 o 
   6  12   7      923.90     1047.98     59.67 o 
   7  12   7     1228.68     1238.57     98.40 o 
   1  13   7      361.33      366.90     24.41 o 
   2  13   7      542.20      512.68     44.03 o 
   3  13   7      194.34      203.34     24.24 o 
   4  13   7        0.88      -23.09     18.67 o 
   5  13   7      561.75      696.27     47.13 o 
   6  13   7      546.99      602.75     52.27 o 
   0  14   7     7157.08     6987.15    176.66 o 
   1  14   7     1971.11     2010.62     53.13 o 
   2  14   7     1501.29     1477.81     51.19 o 
   3  14   7     2206.32     2154.86     70.19 o 
   4  14   7     1669.00     1660.79     60.68 o 
   5  14   7     3221.62     3320.42     96.73 o 
   6  14   7      698.04      791.44     60.35 o 
   1  15   7      932.03      872.56     50.43 o 
   2  15   7     1218.31     1211.25     45.22 o 
   3  15   7     1621.35     1634.70     59.02 o 
   4  15   7        6.80      -32.04     21.36 o 
   5  15   7       47.04      -25.75     26.34 o 
   6  15   7      217.89      223.86     47.47 o 
   0  16   7      755.61      727.61     86.71 o 
   1  16   7      225.86      148.27     27.83 o 
   2  16   7     5076.76     4784.68    112.60 o 
   3  16   7      174.14      185.00     28.17 o 
   4  16   7     1285.24     1315.85     61.06 o 
   5  16   7       88.63      118.90     34.47 o 
   6  16   7      295.70      338.90     86.31 o 
   1  17   7     1123.08     1145.34     57.67 o 
   2  17   7      154.53      157.30     28.16 o 
   3  17   7     1245.36     1197.10     54.17 o 
   4  17   7     1260.46     1210.18     67.39 o 
   5  17   7      387.75      320.31     45.19 o 
   0  18   7     3500.75     3371.64    152.59 o 
   1  18   7     2691.98     2503.09     94.54 o 
   2  18   7       51.26       75.04     31.64 o 
   3  18   7      949.92     1021.34     66.95 o 
   4  18   7      461.71      427.17     52.04 o 
   5  18   7      406.01      447.91     52.73 o 
   1  19   7        8.72      -19.49     29.76 o 
   2  19   7      547.84      528.53     52.68 o 
   3  19   7       14.11       10.26     28.24 o 
   4  19   7      234.13      227.77     47.35 o 
   0  20   7      612.84      500.13     91.27 o 
   1  20   7       12.80        4.73     30.98 o 
   2  20   7        4.22        1.35     32.79 o 
   3  20   7      922.87      883.46     96.26 o 
   4  20   7     1440.00     1456.02     88.93 o 
   1  21   7       12.11      -18.16     34.47 o 
   2  21   7      979.91      997.61     84.96 o 
   3  21   7      135.58      155.39     59.71 o 
   0  22   7       70.99       77.07     68.88 o 
   1  22   7      554.30      548.75     73.18 o 
   2  22   7       51.78      105.84     59.15 o 
   1  23   7       65.00       90.02     60.78 o 
   0   0   8     2529.16     2524.95    128.88 o 
   1   0   8     3645.08     3705.12     89.45 o 
   2   0   8       93.78       79.52     12.58 o 
   3   0   8     9773.03     9524.79    178.11 o 
   4   0   8      326.64      319.11     25.22 o 
   5   0   8      520.68      534.29     48.81 o 
   6   0   8        6.19       25.51     24.01 o 
   7   0   8    12221.48    12704.66    344.94 o 
   8   0   8       15.67        3.38     47.26 o 
   1   1   8     2302.08     2402.61     42.97 o 
   2   1   8       39.61       36.86      8.05 o 
   3   1   8       11.78        2.70      7.00 o 
   4   1   8       12.27       12.71      9.23 o 
   5   1   8      534.05      494.63     25.16 o 
   6   1   8     1038.22     1085.93     43.02 o 
   7   1   8        0.14      -23.16     30.76 o 
   8   1   8       44.63       27.08     34.28 o 
   0   2   8    13640.86    14073.80    264.15 o 
   1   2   8     2053.67     1840.24     33.68 o 
   2   2   8      210.60      218.19     12.07 o 
   3   2   8    21267.22    20317.76    249.27 o 
   4   2   8      699.44      725.78     26.04 o 
   5   2   8      853.88      858.23     30.29 o 
   6   2   8       30.48       50.32     22.99 o 
   7   2   8     5291.44     5522.25    124.43 o 
   8   2   8        3.13      -28.85     31.95 o 
   1   3   8    11675.14    12079.34    162.87 o 
   2   3   8     2695.23     2782.36     50.49 o 
   3   3   8      375.57      437.15     17.08 o 
   4   3   8      918.68      915.68     29.07 o 
   5   3   8     5241.86     5456.61     95.38 o 
   6   3   8      182.71      162.07     22.50 o 
   7   3   8      112.80      120.29     25.19 o 
   8   3   8       44.11        6.75     36.63 o 
   0   4   8     2863.87     2969.96     68.27 o 
   1   4   8     9173.27     8423.37    124.11 o 
   2   4   8      942.68      989.88     30.01 o 
   3   4   8    20716.22    20892.68    265.30 o 
   4   4   8       39.62       36.13     13.32 o 
   5   4   8     1912.05     1968.51     54.82 o 
   6   4   8      293.55      305.34     27.61 o 
   7   4   8     2452.12     2445.55     69.53 o 
   8   4   8       37.46      -34.96     44.95 o 
   1   5   8    21931.15    22617.61    310.78 o 
   2   5   8     1139.94     1217.40     30.46 o 
   3   5   8       52.05       33.90     11.85 o 
   4   5   8      168.22      229.53     22.09 o 
   5   5   8     3122.61     3091.40     68.38 o 
   6   5   8       28.19       26.39     17.87 o 
   7   5   8      456.07      424.73     36.24 o 
   8   5   8      229.93      141.21     42.88 o 
   0   6   8    10635.62    11484.77    222.19 o 
   1   6   8    26495.59    26504.63    362.43 o 
   2   6   8      523.29      491.36     23.61 o 
   3   6   8     6630.19     6417.36    115.10 o 
   4   6   8        7.47       -2.94     13.16 o 
   5   6   8       61.22       48.96     16.50 o 
   6   6   8      246.65      202.13     25.51 o 
   7   6   8      870.97      923.70     54.65 o 
   8   6   8        0.90       16.19     40.76 o 
   1   7   8    15768.48    15671.19    222.19 o 
   2   7   8       23.23       23.19     11.53 o 
   3   7   8     2201.71     2138.50     63.36 o 
   4   7   8      129.67      146.79     22.94 o 
   5   7   8     1193.76     1152.67     44.79 o 
   6   7   8      159.49      138.36     23.39 o 
   7   7   8       71.66       75.71     29.22 o 
   0   8   8     1095.93     1413.94     44.09 o 
   1   8   8     7206.81     6919.69    115.63 o 
   2   8   8      204.45      183.55     17.51 o 
   3   8   8     2703.00     2648.71     61.32 o 
   4   8   8      329.50      384.15     25.93 o 
   5   8   8        0.70       18.23     16.14 o 
   6   8   8      191.50      119.46     27.42 o 
   7   8   8      137.72      127.09     38.67 o 
   1   9   8    12485.07    12259.48    177.48 o 
   2   9   8      816.18      900.68     33.53 o 
   3   9   8     4037.96     3932.46     80.93 o 
   4   9   8     2011.53     2113.25     58.56 o 
   5   9   8     4140.43     4171.12     87.46 o 
   6   9   8        1.01      -14.49     22.49 o 
   7   9   8      120.95       90.85     31.77 o 
   0  10   8        1.32       17.40     12.22 o 
   1  10   8     1585.91     1437.03     35.96 o 
   2  10   8       15.99       21.64     12.46 o 
   3  10   8     9322.88     8942.46    152.36 o 
   4  10   8      271.54      271.89     25.69 o 
   5  10   8      557.25      613.96     40.78 o 
   6  10   8      616.21      574.41     49.67 o 
   7  10   8      912.62      958.44     60.91 o 
   1  11   8     2053.05     2067.99     47.53 o 
   2  11   8       11.30        3.63     12.60 o 
   3  11   8     2337.09     2275.84     59.53 o 
   4  11   8       26.42       39.23     17.38 o 
   5  11   8      870.53      914.54     47.84 o 
   6  11   8      232.74      204.25     44.75 o 
   7  11   8      193.31      159.50     37.26 o 
   0  12   8        8.57      -22.40     14.93 o 
   1  12   8     2430.10     2268.24     54.17 o 
   2  12   8      469.43      455.29     27.98 o 
   3  12   8      253.11      253.73     24.30 o 
   4  12   8      315.91      303.38     30.58 o 
   5  12   8       81.70       65.32     31.85 o 
   6  12   8       68.31       50.11     30.15 o 
   7  12   8       71.13      170.27     77.59 o 
   1  13   8     5041.42     4749.26     91.73 o 
   2  13   8       36.77       19.59     15.86 o 
   3  13   8     1783.16     1768.33     58.72 o 
   4  13   8      135.76       82.25     24.31 o 
   5  13   8     4355.37     4375.10    124.33 o 
   6  13   8      191.90      202.35     37.71 o 
   0  14   8      816.64      762.97     66.51 o 
   1  14   8     6575.01     6404.03    123.79 o 
   2  14   8       19.94       -2.05     17.18 o 
   3  14   8      307.82      289.88     28.28 o 
   4  14   8      194.22      206.25     29.58 o 
   5  14   8      222.62      211.13     34.57 o 
   6  14   8        1.14      -22.96     31.33 o 
   1  15   8     2356.68     2291.24     69.33 o 
   2  15   8      133.88       94.01     20.48 o 
   3  15   8       10.85      -29.98     19.98 o 
   4  15   8      680.84      611.19     44.82 o 
   5  15   8     2773.62     3004.28     94.63 o 
   6  15   8      165.10      135.86     43.97 o 
   0  16   8     1092.19     1001.12     80.24 o 
   1  16   8     1922.79     1970.88    106.31 o 
   2  16   8        2.69      -14.03     18.86 o 
   3  16   8      489.13      498.15     47.72 o 
   4  16   8       59.76       57.88     27.61 o 
   5  16   8       98.15       98.05     37.78 o 
   6  16   8       29.12       22.03     73.80 o 
   1  17   8     9369.81     9379.55    219.20 o 
   2  17   8       50.98       61.62     25.96 o 
   3  17   8     2061.94     1999.35     76.55 o 
   4  17   8      588.53      599.28     47.42 o 
   5  17   8     1839.55     1967.46    120.56 o 
   0  18   8     1782.37     1697.60    107.88 o 
   1  18   8        0.47       10.52     26.80 o 
   2  18   8      107.19       55.97     31.66 o 
   3  18   8      970.77     1018.52     55.54 o 
   4  18   8      137.11      127.32     35.13 o 
   5  18   8      100.48       63.61     55.38 o 
   1  19   8     1784.25     2021.63    137.86 o 
   2  19   8        5.01      -27.63     29.18 o 
   3  19   8       59.35       24.02     31.20 o 
   4  19   8       58.17       19.49     36.03 o 
   0  20   8      817.86      719.71    109.28 o 
   1  20   8       67.81      133.32     40.08 o 
   2  20   8      342.15      272.72     45.21 o 
   3  20   8      215.29      277.69     61.58 o 
   4  20   8        0.77        3.55     50.79 o 
   1  21   8     1025.52     1171.86    107.72 o 
   2  21   8        9.98        2.43     39.61 o 
   3  21   8        1.61       56.54     60.84 o 
   0  22   8        8.81      -20.56     55.37 o 
   1  22   8      138.98      286.22     58.93 o 
   2  22   8        5.22        9.46     48.81 o 
   1  23   8     1018.51     1168.43    109.72 o 
   1   1   9     8329.39     8637.73    126.39 o 
   2   1   9      234.95      168.93     11.35 o 
   3   1   9       69.25       58.20      9.67 o 
   4   1   9     2639.77     2594.51     51.24 o 
   5   1   9      152.12      119.35     18.34 o 
   6   1   9     3203.61     3299.83     81.65 o 
   7   1   9      137.89      105.44     31.17 o 
   8   1   9       24.78        0.14     33.40 o 
   0   2   9      582.81      554.83     23.70 o 
   1   2   9     9120.28     9065.02    126.06 o 
   2   2   9     3733.92     3951.66     61.06 o 
   3   2   9      276.35      242.97     13.97 o 
   4   2   9     3174.26     3307.48     60.34 o 
   5   2   9      440.70      503.15     27.11 o 
   6   2   9      464.17      480.91     31.88 o 
   7   2   9       61.88       58.11     27.67 o 
   8   2   9      134.09       95.56     39.37 o 
   1   3   9       36.94       90.33      9.13 o 
   2   3   9    12369.49    11837.14    162.51 o 
   3   3   9     2353.14     2335.63     43.69 o 
   4   3   9      551.46      584.37     30.16 o 
   5   3   9      169.61      134.40     21.26 o 
   6   3   9     2235.13     2155.69     60.29 o 
   7   3   9      332.49      357.38     42.36 o 
   8   3   9      300.73      276.09     49.86 o 
   0   4   9     2208.21     2206.63     55.76 o 
   1   4   9     2081.20     2310.55     40.76 o 
   2   4   9        1.41       -1.92      5.74 o 
   3   4   9     2025.91     2146.44     44.05 o 
   4   4   9      261.65      289.00     20.38 o 
   5   4   9     1326.59     1331.89     45.02 o 
   6   4   9      189.74      176.17     23.68 o 
   7   4   9       26.75       47.60     22.85 o 
   8   4   9       27.49       -6.22     52.77 o 
   1   5   9     5370.57     5363.93     85.72 o 
   2   5   9     3100.90     2667.14     51.62 o 
   3   5   9     2795.70     2957.75     59.10 o 
   4   5   9     1350.84     1332.75     41.88 o 
   5   5   9      317.83      298.89     25.10 o 
   6   5   9      608.44      623.31     42.40 o 
   7   5   9      163.77      148.40     26.98 o 
   8   5   9      538.29      445.24     69.52 o 
   0   6   9    18380.33    18964.05    356.10 o 
   1   6   9      422.96      465.44     18.29 o 
   2   6   9     5533.38     5950.13    103.21 o 
   3   6   9      794.83      893.90     34.17 o 
   4   6   9     1210.50     1143.32     39.63 o 
   5   6   9      907.30      978.07     40.09 o 
   6   6   9       20.53       33.66     20.81 o 
   7   6   9        2.23        5.04     27.27 o 
   1   7   9      967.86      781.24     27.35 o 
   2   7   9    17719.16    17102.58    256.46 o 
   3   7   9     1323.86     1282.07     41.63 o 
   4   7   9       65.71       63.57     15.94 o 
   5   7   9      490.15      494.21     31.32 o 
   6   7   9      164.37      172.43     24.43 o 
   7   7   9        8.53      -39.36     26.24 o 
   0   8   9        6.31       15.34     10.49 o 
   1   8   9     6339.66     6792.18    107.39 o 
   2   8   9      625.11      656.62     28.76 o 
   3   8   9      164.48      196.51     20.26 o 
   4   8   9     2060.88     2073.76     54.21 o 
   5   8   9      342.00      337.20     28.91 o 
   6   8   9       94.42      159.74     27.35 o 
   7   8   9        8.48        6.29     28.66 o 
   1   9   9     2128.15     1993.99     47.48 o 
   2   9   9     5807.11     5338.96     98.20 o 
   3   9   9      161.50      155.65     20.33 o 
   4   9   9       93.87      101.50     19.89 o 
   5   9   9      511.51      548.60     33.33 o 
   6   9   9      155.16      131.97     31.13 o 
   7   9   9        0.10      -39.79     26.53 o 
   0  10   9     9263.97     8372.20    174.67 o 
   1  10   9       37.61       27.81     11.53 o 
   2  10   9        4.10        9.46     12.35 o 
   3  10   9     1905.25     1994.48     55.37 o 
   4  10   9      573.90      564.18     34.01 o 
   5  10   9     2459.53     2501.14     83.84 o 
   6  10   9      594.11      616.20     56.26 o 
   7  10   9       45.74       41.49     30.79 o 
   1  11   9      747.10      737.86     30.26 o 
   2  11   9     3440.77     3310.59     72.10 o 
   3  11   9      858.21      807.47     37.36 o 
   4  11   9      607.54      626.71     36.19 o 
   5  11   9      141.60      172.38     28.87 o 
   6  11   9     1128.37     1219.22     62.34 o 
   7  11   9      251.78      279.42     49.52 o 
   0  12   9    14918.99    13763.12    305.14 o 
   1  12   9      112.61       68.60     15.43 o 
   2  12   9     1289.96     1325.89     44.49 o 
   3  12   9      351.32      357.39     28.12 o 
   4  12   9       58.22       34.96     19.83 o 
   5  12   9        1.93       -7.70     21.75 o 
   6  12   9      213.95      213.35     36.54 o 
   7  12   9      837.64      795.18     89.88 o 
   1  13   9      186.36      215.02     20.99 o 
   2  13   9     3022.68     2817.00     67.87 o 
   3  13   9     2240.61     2228.78     62.50 o 
   4  13   9      655.81      674.82     41.62 o 
   5  13   9        6.49      -34.55     23.03 o 
   6  13   9       53.72       56.26     30.83 o 
   0  14   9       14.41       18.59     26.03 o 
   1  14   9      134.13      160.26     24.32 o 
   2  14   9     2158.31     2093.70     58.61 o 
   3  14   9      562.30      599.50     38.21 o 
   4  14   9     3207.35     3146.80     85.29 o 
   5  14   9      228.29      204.22     33.98 o 
   6  14   9      569.35      623.09     50.57 o 
   1  15   9      898.66      868.20     49.83 o 
   2  15   9        4.69      -13.27     16.93 o 
   3  15   9      520.86      494.95     37.40 o 
   4  15   9       37.48       65.02     25.66 o 
   5  15   9       58.43       76.56     30.08 o 
   6  15   9      313.30      346.83     64.08 o 
   0  16   9     1452.09     1432.08    118.05 o 
   1  16   9     6269.97     6172.41    147.85 o 
   2  16   9       45.99       45.84     21.91 o 
   3  16   9      592.11      671.57     42.87 o 
   4  16   9     2810.48     2652.85     93.21 o 
   5  16   9      105.65       74.45     34.58 o 
   1  17   9      537.06      724.69     54.01 o 
   2  17   9        1.08      -11.17     25.82 o 
   3  17   9      104.39       77.14     25.46 o 
   4  17   9       10.88       37.69     27.18 o 
   5  17   9       32.97       19.21     34.47 o 
   0  18   9      803.95      718.10    105.71 o 
   1  18   9       93.40       65.30     41.23 o 
   2  18   9       10.78       18.88     31.56 o 
   3  18   9      325.60      418.27     44.26 o 
   4  18   9      508.80      567.27     47.99 o 
   5  18   9       94.18       85.67     58.43 o 
   1  19   9      336.75      248.36     44.26 o 
   2  19   9      163.98      112.92     35.75 o 
   3  19   9       23.93       43.00     36.83 o 
   4  19   9        8.85       39.91     37.43 o 
   0  20   9      542.87      727.30     82.79 o 
   1  20   9      252.51      210.24     45.85 o 
   2  20   9      623.87      652.03     73.75 o 
   3  20   9      492.57      460.00     60.30 o 
   4  20   9      545.67      717.93    109.79 o 
   1  21   9       22.97       -9.33     34.71 o 
   2  21   9        0.09       45.09     39.14 o 
   3  21   9      212.47      145.21     91.58 o 
   0  22   9      342.04      426.69     92.52 o 
   1  22   9      220.25      196.35     56.66 o 
   2  22   9      254.86      291.11     85.08 o 
   0   0  10    30763.91    30021.13    967.41 o 
   1   0  10       45.35       23.47      8.12 o 
   2   0  10       40.52       29.86     10.49 o 
   3   0  10    25279.83    25025.92    430.81 o 
   4   0  10    17938.56    17984.11    323.24 o 
   5   0  10      491.60      507.88     38.07 o 
   6   0  10      502.83      573.76     60.71 o 
   7   0  10     1450.85     1514.64     97.87 o 
   8   0  10      968.69      957.07     95.40 o 
   1   1  10       14.90       16.04      6.73 o 
   2   1  10      113.64       91.87      9.79 o 
   3   1  10       16.89        0.30      7.46 o 
   4   1  10      393.68      408.73     20.41 o 
   5   1  10      299.33      242.56     22.26 o 
   6   1  10        2.73       18.14     19.49 o 
   7   1  10      200.41      203.82     34.89 o 
   8   1  10        0.02       -6.20     36.74 o 
   0   2  10    25262.85    24517.59    451.63 o 
   1   2  10     4841.76     4786.41     73.58 o 
   2   2  10      680.58      550.93     19.35 o 
   3   2  10    11029.65    10904.04    148.72 o 
   4   2  10     9616.77     9129.05    131.55 o 
   5   2  10      423.66      399.32     27.67 o 
   6   2  10      677.19      680.70     39.47 o 
   7   2  10      844.22      768.14     52.44 o 
   8   2  10      447.15      499.78     58.93 o 
   1   3  10      275.75      308.41     13.76 o 
   2   3  10     6341.77     6562.90     93.52 o 
   3   3  10       96.49      121.73     11.75 o 
   4   3  10     1796.94     1583.87     49.51 o 
   5   3  10     1395.31     1380.47     46.00 o 
   6   3  10      752.29      739.19     40.62 o 
   7   3  10      142.12       96.09     28.26 o 
   8   3  10        2.90       -8.88     39.75 o 
   0   4  10    26992.90    25907.01    528.65 o 
   1   4  10      362.67      434.36     16.35 o 
   2   4  10     4907.28     4580.91     73.07 o 
   3   4  10     4816.85     4766.76     83.84 o 
   4   4  10     8697.94     8366.19    143.39 o 
   5   4  10      581.24      621.83     33.24 o 
   6   4  10     1150.46     1193.79     50.15 o 
   7   4  10     1128.39     1184.54     54.32 o 
   8   4  10      358.56      334.09     64.42 o 
   1   5  10     2946.03     2941.42     54.37 o 
   2   5  10     8940.93     8930.62    135.47 o 
   3   5  10     8888.43     8978.21    139.91 o 
   4   5  10      422.34      381.11     24.85 o 
   5   5  10       25.91        5.06     16.75 o 
   6   5  10      383.16      432.73     34.10 o 
   7   5  10       22.12       44.71     24.97 o 
   0   6  10    42567.64    40881.60    744.44 o 
   1   6  10     7101.43     7473.04    142.13 o 
   2   6  10       95.16      121.39     14.86 o 
   3   6  10     1408.67     1381.05     42.78 o 
   4   6  10     1138.95     1047.15     38.42 o 
   5   6  10      481.43      505.64     32.01 o 
   6   6  10     2395.31     2463.74     67.44 o 
   7   6  10      227.27      286.63     37.81 o 
   1   7  10      182.93      219.72     14.61 o 
   2   7  10     3541.36     3466.42     70.67 o 
   3   7  10      222.54      201.41     20.61 o 
   4   7  10     1614.98     1581.59     47.79 o 
   5   7  10      236.52      264.49     25.83 o 
   6   7  10      870.85      798.42     41.31 o 
   7   7  10       84.24       46.39     31.61 o 
   0   8  10     3388.72     2497.02     67.69 o 
   1   8  10     3396.66     3154.80     59.37 o 
   2   8  10     1538.84     1618.76     45.08 o 
   3   8  10      408.98      417.12     26.55 o 
   4   8  10     1528.48     1446.46     49.03 o 
   5   8  10       61.13       28.81     19.08 o 
   6   8  10     3844.21     3701.72     86.23 o 
   7   8  10       80.75       62.16     32.87 o 
   1   9  10      679.02      615.19     23.61 o 
   2   9  10     4534.62     4358.31     85.36 o 
   3   9  10      507.50      519.30     30.46 o 
   4   9  10       19.52       22.14     17.28 o 
   5   9  10      130.71      146.92     22.85 o 
   6   9  10      457.80      451.36     39.62 o 
   7   9  10      249.26      173.20     39.34 o 
   0  10  10      647.00      656.40     33.00 o 
   1  10  10     2511.26     2620.79     55.35 o 
   2  10  10      277.11      233.97     23.86 o 
   3  10  10      715.38      710.91     34.95 o 
   4  10  10     1352.32     1266.48     54.70 o 
   5  10  10      877.20      919.86     50.36 o 
   6  10  10      238.06      234.36     43.65 o 
   7  10  10       59.18        2.33     29.79 o 
   1  11  10        6.57      -17.20     11.47 o 
   2  11  10     5538.00     5182.97     99.27 o 
   3  11  10       43.02       21.40     16.55 o 
   4  11  10      972.85      947.72     43.27 o 
   5  11  10     1333.72     1289.22     56.69 o 
   6  11  10     1194.28     1332.02     65.07 o 
   7  11  10      149.61       32.33     39.39 o 
   0  12  10     2293.38     2358.72     95.67 o 
   1  12  10       75.78       77.73     16.30 o 
   2  12  10      173.50      133.30     19.42 o 
   3  12  10       71.25       58.65     18.94 o 
   4  12  10     2714.68     2634.13     71.53 o 
   5  12  10       24.66       10.48     24.19 o 
   6  12  10        6.32        2.70     25.95 o 
   1  13  10     1471.57     1468.71     45.29 o 
   2  13  10     1579.29     1504.40     49.13 o 
   3  13  10     1288.26     1369.72     49.58 o 
   4  13  10     1798.05     1692.36     61.85 o 
   5  13  10       23.48       23.49     24.71 o 
   6  13  10      313.79      272.74     41.37 o 
   0  14  10      172.97      155.06     35.52 o 
   1  14  10     2934.29     2882.75     87.01 o 
   2  14  10      363.06      344.08     28.75 o 
   3  14  10     1510.89     1514.85     53.71 o 
   4  14  10       72.36       35.39     24.08 o 
   5  14  10      433.51      358.55     39.77 o 
   6  14  10        9.79      -27.96     28.33 o 
   1  15  10      396.32      326.28     35.92 o 
   2  15  10    10038.69     9636.04    177.68 o 
   3  15  10      582.06      529.36     38.31 o 
   4  15  10      349.18      321.06     34.87 o 
   5  15  10      693.69      687.85     53.70 o 
   6  15  10      678.86      850.59     85.46 o 
   0  16  10     2359.26     2291.40    121.71 o 
   1  16  10        1.02       63.78     25.21 o 
   2  16  10      220.83      196.16     33.46 o 
   3  16  10      303.35      273.24     35.56 o 
   4  16  10      114.54      130.05     30.77 o 
   5  16  10       30.03       93.47     33.71 o 
   1  17  10      205.78      212.53     42.55 o 
   2  17  10     3502.39     3522.87    116.50 o 
   3  17  10       40.82       54.33     27.12 o 
   4  17  10      906.46      888.71     56.00 o 
   5  17  10     1015.15     1117.15     70.11 o 
   0  18  10      166.06      160.41     49.48 o 
   1  18  10       26.13       -6.31     27.52 o 
   2  18  10       13.04       15.21     31.16 o 
   3  18  10      150.09      174.18     35.95 o 
   4  18  10       11.18       34.03     30.12 o 
   1  19  10      504.55      399.35     67.18 o 
   2  19  10     3436.52     3417.77    119.88 o 
   3  19  10       93.75       85.43     39.55 o 
   4  19  10      461.26      394.80     59.40 o 
   0  20  10      126.00      128.30     50.91 o 
   1  20  10        0.02        7.98     35.35 o 
   2  20  10      179.37      202.81     47.27 o 
   3  20  10        0.06      -28.10     38.27 o 
   1  21  10      489.39      473.35     61.89 o 
   2  21  10     1249.00     1296.76     90.84 o 
   3  21  10       49.87       64.90     78.70 o 
   0  22  10       65.25       18.58     63.36 o 
   1  22  10        6.11        0.65     39.43 o 
   2  22  10        0.01       48.17     53.97 o 
   1   1  11    12621.25    12808.82    175.57 o 
   2   1  11     9388.48    10038.06    136.29 o 
   3   1  11     2132.44     2015.37     39.69 o 
   4   1  11     2892.35     2965.94     57.25 o 
   5   1  11     5076.68     5182.32     97.63 o 
   6   1  11       25.82       36.35     21.06 o 
   7   1  11        5.40       -1.81     27.68 o 
   8   1  11        0.48      -35.64     40.79 o 
   0   2  11     3917.53     4268.24     98.62 o 
   1   2  11     2837.64     3216.35     54.71 o 
   2   2  11        1.01        3.94      6.21 o 
   3   2  11     1477.31     1390.58     33.52 o 
   4   2  11      215.84      228.48     20.71 o 
   5   2  11       24.25       67.18     17.62 o 
   6   2  11       63.72       51.01     22.85 o 
   7   2  11      101.74       54.58     29.96 o 
   8   2  11        0.27       -6.18     43.38 o 
   1   3  11    13438.40    13309.60    182.06 o 
   2   3  11      567.45      675.14     20.96 o 
   3   3  11     2117.56     1973.39     41.08 o 
   4   3  11        3.32       -2.04     11.81 o 
   5   3  11     2395.20     2303.00     64.32 o 
   6   3  11       50.10       42.27     20.57 o 
   7   3  11      141.87      138.70     33.79 o 
   0   4  11    13559.79    14512.32    278.53 o 
   1   4  11     7552.89     7744.17    112.50 o 
   2   4  11       31.84       17.37      7.73 o 
   3   4  11      134.35      143.25     15.75 o 
   4   4  11     2218.61     2484.57     58.79 o 
   5   4  11       67.39       37.64     17.66 o 
   6   4  11        2.94       22.95     19.75 o 
   7   4  11      873.68      893.07     53.21 o 
   1   5  11    20268.35    20486.75    272.23 o 
   2   5  11        3.30       -5.69      8.38 o 
   3   5  11     5112.73     5093.52     96.11 o 
   4   5  11       16.79       35.73     15.12 o 
   5   5  11     3477.70     3464.51     76.76 o 
   6   5  11       59.85       35.39     22.30 o 
   7   5  11        0.00      -25.34     23.57 o 
   0   6  11      259.96      246.65     20.34 o 
   1   6  11      978.18     1199.95     31.55 o 
   2   6  11       50.36       36.25     10.49 o 
   3   6  11       13.17       11.55     13.74 o 
   4   6  11      163.16      160.65     20.57 o 
   5   6  11       82.95       83.13     19.84 o 
   6   6  11      216.29      224.90     27.57 o 
   7   6  11      828.65      929.34     50.55 o 
   1   7  11     2340.41     2066.64     44.16 o 
   2   7  11     3376.09     3790.21     75.82 o 
   3   7  11        3.77        1.75     13.45 o 
   4   7  11        0.28       -3.77     14.22 o 
   5   7  11     6072.35     5983.81    143.07 o 
   6   7  11        4.64       -5.94     19.59 o 
   7   7  11        0.21       -8.40     26.29 o 
   0   8  11      233.44      204.53     19.55 o 
   1   8  11      828.45      878.76     27.82 o 
   2   8  11      141.30      138.97     17.55 o 
   3   8  11     1611.72     1625.49     49.54 o 
   4   8  11       26.45       30.98     17.27 o 
   5   8  11     1092.36     1024.24     43.48 o 
   6   8  11      743.65      794.83     42.31 o 
   7   8  11      263.68      224.90     41.66 o 
   1   9  11     1549.77     1506.25     42.25 o 
   2   9  11     3894.58     4042.97     81.87 o 
   3   9  11      444.34      428.48     28.77 o 
   4   9  11      367.76      415.11     30.72 o 
   5   9  11     3186.98     3120.30     75.13 o 
   6   9  11       35.40       43.76     21.98 o 
   7   9  11      239.33      227.70     42.17 o 
   0  10  11      674.87      664.78     33.20 o 
   1  10  11     1374.77     1289.83     37.41 o 
   2  10  11      201.81      260.61     26.08 o 
   3  10  11      204.01      219.46     23.60 o 
   4  10  11       30.46       12.79     17.65 o 
   5  10  11     1330.24     1339.97     50.22 o 
   6  10  11       44.12       22.41     25.87 o 
   7  10  11       48.82       49.93     42.28 o 
   1  11  11     2118.53     2009.68     51.60 o 
   2  11  11      406.81      382.07     26.92 o 
   3  11  11     2767.56     2751.02     68.68 o 
   4  11  11      350.98      268.21     28.24 o 
   5  11  11      440.85      402.17     32.23 o 
   6  11  11       97.42       47.27     28.95 o 
   7  11  11       57.91       59.85     50.99 o 
   0  12  11     2032.21     1811.56     84.25 o 
   1  12  11      163.92      117.72     17.91 o 
   2  12  11     1397.69     1327.98     45.43 o 
   3  12  11      886.35      965.96     42.29 o 
   4  12  11       78.41       74.14     22.50 o 
   5  12  11        0.57      -11.13     22.47 o 
   6  12  11      165.00      119.38     33.82 o 
   1  13  11      615.76      644.14     38.31 o 
   2  13  11      246.91      292.72     26.63 o 
   3  13  11       80.44       67.05     22.08 o 
   4  13  11      391.79      381.08     32.86 o 
   5  13  11     2083.21     1991.87     71.98 o 
   6  13  11        9.23        6.36     28.52 o 
   0  14  11      740.90      668.47     84.50 o 
   1  14  11     1651.79     1712.83     75.95 o 
   2  14  11      266.31      288.11     27.81 o 
   3  14  11     1033.16     1042.74     47.31 o 
   4  14  11        5.13       17.67     23.10 o 
   5  14  11      100.96      110.03     40.49 o 
   6  14  11      241.08      209.08     41.58 o 
   1  15  11      504.40      458.74     41.35 o 
   2  15  11      924.08      988.32     46.07 o 
   3  15  11       43.03       16.61     21.14 o 
   4  15  11      263.10      315.95     37.62 o 
   5  15  11      107.78       46.83     29.05 o 
   0  16  11       28.35       53.40     35.82 o 
   1  16  11     2487.97     2425.96     84.65 o 
   2  16  11        1.16      -31.39     22.81 o 
   3  16  11     2525.93     2448.50     75.50 o 
   4  16  11        6.45      -13.06     25.26 o 
   5  16  11      335.29      398.39     44.67 o 
   1  17  11      486.13      387.71     41.60 o 
   2  17  11        6.05       16.88     26.52 o 
   3  17  11      242.77      284.25     40.29 o 
   4  17  11       97.87       81.15     33.85 o 
   5  17  11      177.98      155.16     49.68 o 
   0  18  11      648.89      735.09     79.66 o 
   1  18  11     3500.43     3548.29    126.60 o 
   2  18  11       79.60       55.75     34.30 o 
   3  18  11      793.34      769.71     64.00 o 
   4  18  11      187.43      169.27     41.29 o 
   1  19  11      129.55      111.80     34.57 o 
   2  19  11       25.52       38.12     33.99 o 
   3  19  11       30.37       57.17     36.26 o 
   4  19  11       56.18      113.61     60.73 o 
   0  20  11      781.67      865.66     92.28 o 
   1  20  11      544.20      620.85     74.83 o 
   2  20  11       92.87      130.93     44.03 o 
   3  20  11     1006.58      977.08    123.73 o 
   1  21  11       45.79      107.80     43.71 o 
   2  21  11        0.65      -14.03     39.60 o 
   0  22  11      114.12       82.58     72.14 o 
   1  22  11       12.33       67.93     50.80 o 
   0   0  12     7281.71     7324.86    271.24 o 
   1   0  12     6191.19     5974.35    128.64 o 
   2   0  12     1578.81     1637.17     51.62 o 
   3   0  12     4060.84     4368.07     97.62 o 
   4   0  12     3014.36     2935.52     84.75 o 
   5   0  12      162.07      143.46     31.88 o 
   6   0  12      603.62      761.14     79.12 o 
   7   0  12      690.68      869.39    134.52 o 
   1   1  12       11.05       13.59      7.25 o 
   2   1  12     1162.12     1350.89     31.25 o 
   3   1  12        0.43       -5.39      8.52 o 
   4   1  12     2081.79     1974.18     47.90 o 
   5   1  12        4.03        2.66     15.06 o 
   6   1  12      143.07       94.01     25.90 o 
   7   1  12       19.14       19.04     28.69 o 
   0   2  12     3139.69     2732.51     69.36 o 
   1   2  12     9997.80    10106.85    150.00 o 
   2   2  12     3480.93     3532.95     61.31 o 
   3   2  12     4066.71     3887.06     64.93 o 
   4   2  12     4270.00     4049.64     79.28 o 
   5   2  12      146.56      133.56     28.00 o 
   6   2  12      895.81      973.64     49.71 o 
   7   2  12      735.88      693.38     53.06 o 
   1   3  12      297.39      261.38     14.64 o 
   2   3  12      136.33      128.66     13.38 o 
   3   3  12     1213.34     1245.92     37.09 o 
   4   3  12      891.54      835.79     34.88 o 
   5   3  12       30.54       30.36     16.95 o 
   6   3  12       27.64       24.28     21.21 o 
   7   3  12        7.97       19.23     29.89 o 
   0   4  12    61852.46    63266.73   1140.13 o 
   1   4  12    13063.81    13085.64    180.90 o 
   2   4  12     1029.09     1225.33     28.86 o 
   3   4  12    11465.98    10930.88    167.15 o 
   4   4  12     6725.22     6679.26    116.36 o 
   5   4  12      589.16      623.49     35.96 o 
   6   4  12      377.23      433.61     43.43 o 
   7   4  12      534.27      455.98     41.88 o 
   1   5  12      773.00      794.55     23.12 o 
   2   5  12     2601.86     2819.17     56.63 o 
   3   5  12       67.72       80.44     16.97 o 
   4   5  12     2788.14     2796.40     64.44 o 
   5   5  12       31.48        2.38     17.20 o 
   6   5  12        0.71       32.31     20.55 o 
   7   5  12      320.33      330.36     41.95 o 
   0   6  12    17048.73    16859.36    323.23 o 
   1   6  12      458.20      358.49     23.08 o 
   2   6  12     1407.93     1480.87     46.90 o 
   3   6  12     9220.85     9043.11    153.12 o 
   4   6  12     2550.79     2553.16     61.95 o 
   5   6  12        0.17      -23.88     15.92 o 
   6   6  12     1854.98     1863.83     63.73 o 
   7   6  12     1657.62     1760.39     67.65 o 
   1   7  12      185.71      115.87     19.88 o 
   2   7  12      271.31      222.51     20.28 o 
   3   7  12      235.93      197.35     21.69 o 
   4   7  12      201.35      182.86     23.75 o 
   5   7  12      910.33      953.46     42.31 o 
   6   7  12      199.31      169.67     28.42 o 
   7   7  12       16.25       11.14     28.63 o 
   0   8  12    18766.53    18626.26    356.99 o 
   1   8  12      478.08      486.47     31.94 o 
   2   8  12     1327.38     1310.01     41.92 o 
   3   8  12     8551.07     8212.61    144.15 o 
   4   8  12     1267.37     1318.44     48.66 o 
   5   8  12        2.15       14.57     18.64 o 
   6   8  12     2569.36     2391.98     70.11 o 
   7   8  12     2773.29     2811.25    102.77 o 
   1   9  12     1016.51     1001.94     32.83 o 
   2   9  12      866.32      896.55     36.26 o 
   3   9  12        1.44        2.39     14.89 o 
   4   9  12      368.92      401.47     30.64 o 
   5   9  12     1065.04     1119.82     46.63 o 
   6   9  12      101.76       66.16     23.88 o 
   7   9  12      117.78       58.56     36.51 o 
   0  10  12     2801.17     2580.69     82.93 o 
   1  10  12      366.15      353.60     28.52 o 
   2  10  12     1227.41     1298.47     43.68 o 
   3  10  12     2479.80     2357.46     62.87 o 
   4  10  12      816.41      760.61     42.13 o 
   5  10  12      121.38      111.08     23.29 o 
   6  10  12      445.13      366.26     35.79 o 
   7  10  12      580.94      528.36     67.60 o 
   1  11  12     6057.85     5924.38    108.38 o 
   2  11  12     3269.98     3246.67     73.30 o 
   3  11  12      237.99      218.55     25.02 o 
   4  11  12       24.65        5.11     19.72 o 
   5  11  12     2227.31     2297.49     67.18 o 
   6  11  12     1493.46     1631.29     72.65 o 
   0  12  12     1429.01     1304.79     72.72 o 
   1  12  12     4808.63     4614.34     97.65 o 
   2  12  12      572.64      562.92     37.77 o 
   3  12  12     1299.81     1305.48     48.79 o 
   4  12  12     4205.39     4387.61     98.87 o 
   5  12  12      488.54      502.18     38.28 o 
   6  12  12       28.36       43.62     29.16 o 
   1  13  12     1208.17     1196.06     50.52 o 
   2  13  12       40.30       17.35     17.43 o 
   3  13  12      206.84      161.37     25.28 o 
   4  13  12      431.51      364.35     33.29 o 
   5  13  12     1324.08     1373.01     61.82 o 
   6  13  12      175.04      190.14     37.44 o 
   0  14  12     1679.29     1621.60    100.42 o 
   1  14  12       30.06        7.03     21.86 o 
   2  14  12       34.19        2.77     18.95 o 
   3  14  12      100.75       40.28     21.31 o 
   4  14  12        2.54      -32.39     21.60 o 
   5  14  12      122.96       78.53     29.76 o 
   6  14  12      512.47      402.11     58.84 o 
   1  15  12     3564.31     3378.73    100.54 o 
   2  15  12     6194.08     6065.88    159.09 o 
   3  15  12     1218.10     1278.01     52.38 o 
   4  15  12       22.06       16.93     25.16 o 
   5  15  12     2847.97     2588.32     90.81 o 
   0  16  12       16.49       16.24     35.58 o 
   1  16  12       40.29       42.96     25.83 o 
   2  16  12       17.56       40.90     26.78 o 
   3  16  12       68.85       40.09     26.29 o 
   4  16  12      628.24      617.57     45.38 o 
   5  16  12        1.16       15.55     31.43 o 
   1  17  12     1690.04     1644.94     78.41 o 
   2  17  12     3010.86     3159.98    103.39 o 
   3  17  12     1951.96     2034.52     82.85 o 
   4  17  12       33.66       24.75     27.23 o 
   5  17  12      256.04      283.99     58.74 o 
   0  18  12      992.67     1028.27    131.50 o 
   1  18  12       10.30      -19.06     28.56 o 
   2  18  12      135.30      136.02     37.69 o 
   3  18  12       32.84       54.07     50.89 o 
   4  18  12        6.38      -27.16     32.03 o 
   1  19  12     1076.78     1131.65     70.55 o 
   2  19  12      801.78      881.76     67.70 o 
   3  19  12      305.63      231.64     48.05 o 
   4  19  12      591.33      679.54     86.89 o 
   0  20  12      120.53       11.01     48.97 o 
   1  20  12      121.77       89.10     39.22 o 
   2  20  12       35.45       11.48     39.75 o 
   3  20  12       85.63       88.18     51.37 o 
   1  21  12      237.88      196.66     49.82 o 
   2  21  12      962.59     1182.63     96.42 o 
   0  22  12      295.57      332.35     93.99 o 
   1  22  12      148.83      208.64     59.19 o 
   1   1  13      880.82      854.68     25.34 o 
   2   1  13     4857.02     4750.95     74.87 o 
   3   1  13     3928.36     3822.87     63.22 o 
   4   1  13     2125.51     2068.20     52.30 o 
   5   1  13      218.98      236.42     30.57 o 
   6   1  13     1154.05     1291.15     60.79 o 
   7   1  13      175.26      171.07     36.79 o 
   0   2  13     4487.97     5295.96    117.75 o 
   1   2  13      338.87      322.04     16.14 o 
   2   2  13     3116.61     3172.97     57.89 o 
   3   2  13      405.27      392.24     21.98 o 
   4   2  13     1414.69     1466.22     42.23 o 
   5   2  13     1567.62     1551.36     52.81 o 
   6   2  13       32.10       24.40     21.54 o 
   7   2  13       21.72       23.55     29.55 o 
   1   3  13      146.26      183.75     12.72 o 
   2   3  13     9185.05     8810.17    123.96 o 
   3   3  13       15.81       -9.65     10.76 o 
   4   3  13      302.08      287.07     24.69 o 
   5   3  13      310.06      290.30     27.11 o 
   6   3  13      436.18      394.93     36.27 o 
   7   3  13        3.55       29.58     30.89 o 
   0   4  13     8348.58     7989.51    166.35 o 
   1   4  13     1023.86      978.90     27.46 o 
   2   4  13      326.48      354.58     18.76 o 
   3   4  13     3586.50     3573.21     70.94 o 
   4   4  13       74.79       57.60     17.92 o 
   5   4  13      279.05      214.04     27.25 o 
   6   4  13      529.17      493.02     43.23 o 
   7   4  13       80.02       83.67     36.65 o 
   1   5  13     2748.29     2837.08     49.64 o 
   2   5  13    14794.96    14801.20    215.43 o 
   3   5  13     1104.91     1249.35     42.79 o 
   4   5  13      769.30      764.22     35.17 o 
   5   5  13      151.81      166.02     23.30 o 
   6   5  13     1410.02     1425.00     62.01 o 
   7   5  13       14.38       37.62     29.39 o 
   0   6  13     3549.12     3389.79     95.78 o 
   1   6  13       32.68       75.64     11.20 o 
   2   6  13      543.92      566.59     28.08 o 
   3   6  13      311.20      348.71     26.24 o 
   4   6  13       98.76       94.60     19.20 o 
   5   6  13      765.86      752.49     38.44 o 
   6   6  13       31.65       -2.65     20.28 o 
   7   6  13      300.34      279.24     37.95 o 
   1   7  13     1314.57     1239.54     32.96 o 
   2   7  13     2902.81     2964.60     65.79 o 
   3   7  13       55.33       54.88     17.33 o 
   4   7  13     1162.82     1200.22     47.94 o 
   5   7  13       11.01       26.55     18.37 o 
   6   7  13      241.74      242.79     31.98 o 
   7   7  13       10.10        6.10     26.45 o 
   0   8  13      390.06      370.78     26.71 o 
   1   8  13      989.34      878.09     30.41 o 
   2   8  13       66.42       29.24     13.91 o 
   3   8  13      835.35      898.00     50.53 o 
   4   8  13     1151.07     1160.12     46.66 o 
   5   8  13      203.79      228.11     26.74 o 
   6   8  13      107.20       94.92     26.10 o 
   7   8  13       51.87       48.25     31.35 o 
   1   9  13      255.77      234.14     20.01 o 
   2   9  13     2579.65     2353.20     59.23 o 
   3   9  13      900.30      918.60     46.67 o 
   4   9  13     1943.98     1951.22     60.52 o 
   5   9  13       37.60       57.71     21.07 o 
   6   9  13      737.81      796.07     44.86 o 
   7   9  13       97.73      103.22     43.19 o 
   0  10  13      268.92      236.68     29.05 o 
   1  10  13     1007.86     1017.71     39.38 o 
   2  10  13      242.89      223.75     22.44 o 
   3  10  13      589.28      592.03     34.98 o 
   4  10  13      289.95      265.21     28.90 o 
   5  10  13      676.81      739.69     41.38 o 
   6  10  13       50.31       29.98     25.41 o 
   1  11  13       35.15       10.26     14.12 o 
   2  11  13     1604.60     1669.89     54.29 o 
   3  11  13       59.06       35.03     18.34 o 
   4  11  13      262.48      248.02     28.41 o 
   5  11  13       19.70       46.91     22.03 o 
   6  11  13      782.15      914.65     55.81 o 
   0  12  13       11.04       22.48     31.40 o 
   1  12  13     1083.31      980.07     45.39 o 
   2  12  13      378.83      379.02     29.19 o 
   3  12  13      137.62      132.55     23.45 o 
   4  12  13      257.80      223.50     28.57 o 
   5  12  13        5.90       20.49     21.71 o 
   6  12  13      178.00      103.32     34.18 o 
   1  13  13     1354.48     1438.00     61.83 o 
   2  13  13     3419.73     3448.01     79.60 o 
   3  13  13      804.79      676.76     39.08 o 
   4  13  13       95.22       65.90     23.86 o 
   5  13  13     1641.85     1631.07     67.87 o 
   6  13  13      296.80      314.69     42.56 o 
   0  14  13      459.33      401.81     81.19 o 
   1  14  13     1412.52     1473.01     64.72 o 
   2  14  13      228.27      209.58     39.13 o 
   3  14  13       27.53       -1.54     19.81 o 
   4  14  13      587.58      651.46     41.57 o 
   5  14  13       40.04       20.18     27.47 o 
   6  14  13       72.71       98.45     48.30 o 
   1  15  13        1.19       11.28     22.95 o 
   2  15  13      468.52      575.26     64.06 o 
   3  15  13      664.09      781.67     48.21 o 
   4  15  13        7.14       -1.12     24.38 o 
   5  15  13        2.18       22.34     28.14 o 
   0  16  13     2525.11     2229.50    127.61 o 
   1  16  13      192.02      198.59     37.17 o 
   2  16  13      137.40      117.26     31.34 o 
   3  16  13       89.18       92.39     27.83 o 
   4  16  13     1787.05     1865.32     93.60 o 
   5  16  13      183.30      216.98     41.92 o 
   1  17  13      108.72      103.35     33.71 o 
   2  17  13      933.15      976.09     60.93 o 
   3  17  13        2.87      -27.28     30.00 o 
   4  17  13       32.90       31.47     31.19 o 
   0  18  13     3959.52     3835.87    176.48 o 
   1  18  13      155.14      155.65     48.92 o 
   2  18  13        0.89       17.34     29.23 o 
   3  18  13      499.86      515.10     57.34 o 
   4  18  13      302.15      328.40     52.02 o 
   1  19  13      227.79      244.45     48.16 o 
   2  19  13      263.94      331.92     54.55 o 
   3  19  13       36.10       51.31     37.21 o 
   0  20  13     1103.36     1236.81    108.00 o 
   1  20  13      458.11      505.12     62.66 o 
   2  20  13      121.87      148.20     47.18 o 
   3  20  13      133.24      109.75     65.05 o 
   1  21  13       37.05       84.52     45.35 o 
   2  21  13        0.96        3.82     53.28 o 
   0   0  14     4206.24     3683.24    163.57 o 
   1   0  14     9474.98     9350.45    192.72 o 
   2   0  14     5820.15     5941.89    133.52 o 
   3   0  14      212.92      178.97     21.26 o 
   4   0  14       47.48       44.97     22.79 o 
   5   0  14       18.52       74.12     31.31 o 
   6   0  14     1953.85     1845.70    102.73 o 
   7   0  14     3271.89     3292.81    145.33 o 
   1   1  14      176.83      145.53     12.88 o 
   2   1  14      247.57      259.25     16.58 o 
   3   1  14        4.97        2.75     10.24 o 
   4   1  14       65.19       81.42     16.22 o 
   5   1  14        8.67      -14.71     17.32 o 
   6   1  14      143.53      106.84     30.31 o 
   7   1  14       47.07        3.55     30.66 o 
   0   2  14     9035.50     9672.68    197.56 o 
   1   2  14     3849.48     3461.95     64.45 o 
   2   2  14      221.04      219.32     14.97 o 
   3   2  14     2361.31     2235.16     49.67 o 
   4   2  14       93.97       55.95     16.84 o 
   5   2  14      129.49      120.00     22.89 o 
   6   2  14     1011.43      994.85     55.90 o 
   7   2  14     1599.50     1726.54     90.18 o 
   1   3  14     2514.31     2341.99     44.45 o 
   2   3  14      588.82      760.02     26.84 o 
   3   3  14       92.65       50.89     13.23 o 
   4   3  14      283.65      257.13     25.48 o 
   5   3  14       37.14       18.92     17.84 o 
   6   3  14       31.10       12.61     23.48 o 
   7   3  14      109.00       80.06     33.33 o 
   0   4  14        7.08       13.57     11.17 o 
   1   4  14      900.76      759.46     23.72 o 
   2   4  14      453.10      433.88     21.04 o 
   3   4  14    14246.92    14087.32    222.64 o 
   4   4  14      894.08      876.45     37.68 o 
   5   4  14      168.22      142.69     23.95 o 
   6   4  14      666.91      726.98     49.51 o 
   7   4  14     1260.91     1342.19     74.51 o 
   1   5  14     4649.12     4563.90     76.61 o 
   2   5  14     4488.25     4450.19     81.13 o 
   3   5  14     1161.81     1050.51     40.16 o 
   4   5  14     2094.02     2136.62     57.17 o 
   5   5  14      314.56      304.05     29.78 o 
   6   5  14      339.31      348.90     34.82 o 
   7   5  14       54.12       14.43     31.76 o 
   0   6  14     1211.89     1363.21     88.46 o 
   1   6  14     7490.00     7636.02    115.94 o 
   2   6  14        7.57       -9.94     11.51 o 
   3   6  14    10337.18    10128.94    170.42 o 
   4   6  14     2063.36     2009.14     56.67 o 
   5   6  14       77.29       54.85     20.39 o 
   6   6  14       20.13       19.90     22.64 o 
   7   6  14       46.55       32.44     29.82 o 
   1   7  14     1750.48     1601.76     38.72 o 
   2   7  14     1356.23     1379.47     43.93 o 
   3   7  14       91.79       83.08     18.62 o 
   4   7  14      277.53      277.21     27.24 o 
   5   7  14      585.16      633.44     37.25 o 
   6   7  14       87.60       85.77     26.59 o 
   7   7  14       14.20       24.62     31.08 o 
   0   8  14      399.85      320.59     36.91 o 
   1   8  14     2255.29     2081.51     51.93 o 
   2   8  14       35.30       20.34     14.04 o 
   3   8  14     8424.31     7847.14    140.67 o 
   4   8  14      137.10      159.15     23.98 o 
   5   8  14      392.30      445.21     33.76 o 
   6   8  14       61.19       74.82     26.35 o 
   7   8  14      712.07      705.54     63.38 o 
   1   9  14      512.79      510.27     30.88 o 
   2   9  14       67.77       61.51     16.15 o 
   3   9  14     2073.92     1988.56     58.37 o 
   4   9  14      624.01      608.83     37.16 o 
   5   9  14      723.52      785.11     41.85 o 
   6   9  14      322.02      264.49     33.10 o 
   0  10  14      497.39      479.04     46.14 o 
   1  10  14      100.15       87.66     16.33 o 
   2  10  14     1792.36     1617.46     50.34 o 
   3  10  14     3387.79     3372.39     79.44 o 
   4  10  14      762.21      725.80     40.96 o 
   5  10  14       47.88       64.60     22.74 o 
   6  10  14       12.49       15.94     24.40 o 
   1  11  14      834.29      822.73     38.08 o 
   2  11  14      748.94      689.81     35.18 o 
   3  11  14     1751.58     1717.06     56.19 o 
   4  11  14       62.67       52.24     22.68 o 
   5  11  14     2506.40     2598.73     73.17 o 
   6  11  14        3.72      -11.41     24.55 o 
   0  12  14     1485.25     1402.22     93.43 o 
   1  12  14     2033.88     2291.26     78.01 o 
   2  12  14       21.66        8.84     17.40 o 
   3  12  14      604.92      628.35     37.65 o 
   4  12  14      489.37      512.51     37.52 o 
   5  12  14      381.22      433.90     36.00 o 
   6  12  14       66.59       86.56     33.44 o 
   1  13  14      218.87      150.09     28.42 o 
   2  13  14      803.15      886.26     44.20 o 
   3  13  14      113.71      110.83     24.05 o 
   4  13  14      192.61      165.54     29.00 o 
   5  13  14     1943.29     2021.23     69.99 o 
   6  13  14      531.92      472.77     56.12 o 
   0  14  14     8075.83     7798.50    270.85 o 
   1  14  14     2099.21     2134.05     79.20 o 
   2  14  14      644.18      659.11     48.23 o 
   3  14  14     1087.70      941.40     48.87 o 
   4  14  14      960.00      958.17     50.18 o 
   5  14  14       20.25      -14.37     26.50 o 
   1  15  14     3269.29     3567.51    115.60 o 
   2  15  14      510.20      507.60     45.42 o 
   3  15  14        1.94       -7.01     21.43 o 
   4  15  14        5.95      -19.10     25.50 o 
   5  15  14     1950.64     2117.07     79.40 o 
   0  16  14      170.94      198.56    116.67 o 
   1  16  14      282.21      261.75     40.80 o 
   2  16  14       30.37       34.38     28.33 o 
   3  16  14      159.86       64.04     32.62 o 
   4  16  14       59.95       39.44     30.98 o 
   5  16  14      419.23      462.49     56.65 o 
   1  17  14     2498.41     2525.74     99.90 o 
   2  17  14      321.25      313.43     41.94 o 
   3  17  14      248.81      220.51     44.21 o 
   4  17  14        2.36      -10.67     29.32 o 
   0  18  14      195.50      168.28     54.22 o 
   1  18  14      150.06      155.52     38.72 o 
   2  18  14        2.28        0.73     31.84 o 
   3  18  14      131.45       88.48     39.32 o 
   4  18  14       55.66       71.31     48.38 o 
   1  19  14     1674.00     1809.81     89.69 o 
   2  19  14      177.25      169.14     46.40 o 
   3  19  14      666.67      782.91     73.12 o 
   0  20  14      359.66      373.59    110.23 o 
   1  20  14       59.10      102.54     40.12 o 
   2  20  14        9.09        9.03     40.03 o 
   1  21  14      167.21      129.52     61.53 o 
   1   1  15      196.41      147.61     13.60 o 
   2   1  15     2616.91     2558.15     49.39 o 
   3   1  15       13.35        2.27     11.07 o 
   4   1  15       56.88       28.95     15.92 o 
   5   1  15       86.84      100.16     22.36 o 
   6   1  15     1347.87     1404.77     65.23 o 
   7   1  15       22.23       10.06     30.59 o 
   0   2  15    17030.96    17335.10    335.32 o 
   1   2  15        1.40       -2.65      7.65 o 
   2   2  15      154.23      131.68     14.42 o 
   3   2  15       71.17       69.09     13.86 o 
   4   2  15      881.68      861.82     38.46 o 
   5   2  15      220.11      200.46     43.06 o 
   6   2  15      614.16      686.82     50.34 o 
   7   2  15       10.97       11.49     30.63 o 
   1   3  15     1629.43     1417.12     35.08 o 
   2   3  15     4513.50     4211.25     74.26 o 
   3   3  15     1148.22     1067.48     39.25 o 
   4   3  15      360.89      344.32     29.88 o 
   5   3  15     1260.43     1283.30     53.72 o 
   6   3  15     1249.38     1130.90     64.88 o 
   7   3  15      136.23      117.47     39.77 o 
   0   4  15    10987.75    10780.56    219.53 o 
   1   4  15       13.38       38.43     11.87 o 
   2   4  15     1093.02     1150.93     36.04 o 
   3   4  15     1076.50     1002.52     39.59 o 
   4   4  15     1326.70     1325.66     45.62 o 
   5   4  15       32.09       14.83     19.11 o 
   6   4  15        0.71      -11.08     22.67 o 
   7   4  15       91.46       15.46     31.33 o 
   1   5  15      444.80      428.32     21.53 o 
   2   5  15     3595.83     3491.37     69.07 o 
   3   5  15      163.95      153.53     20.90 o 
   4   5  15     2798.58     2814.50     67.61 o 
   5   5  15      608.55      756.21     41.75 o 
   6   5  15     1535.31     1639.96     66.39 o 
   7   5  15        1.07       42.02     34.10 o 
   0   6  15     3521.18     3539.00    102.71 o 
   1   6  15     2674.82     2675.99     53.39 o 
   2   6  15      453.09      456.82     27.29 o 
   3   6  15      226.83      224.70     23.50 o 
   4   6  15       18.49        0.47     16.29 o 
   5   6  15       90.21       84.32     22.91 o 
   6   6  15      683.34      702.90     45.05 o 
   7   6  15        1.83        4.82     33.29 o 
   1   7  15     3907.07     3886.23     73.26 o 
   2   7  15     1349.37     1383.03     44.74 o 
   3   7  15      340.87      363.16     28.16 o 
   4   7  15      124.42       92.03     22.07 o 
   5   7  15      451.27      447.27     33.69 o 
   6   7  15       47.30       18.16     23.73 o 
   7   7  15      106.47      130.55     41.69 o 
   0   8  15      368.64      434.50     52.53 o 
   1   8  15      372.40      378.78     24.59 o 
   2   8  15       28.03        5.21     14.02 o 
   3   8  15      266.68      246.93     26.67 o 
   4   8  15     4680.28     4468.45     98.70 o 
   5   8  15     1283.69     1334.77     52.13 o 
   6   8  15       89.94       49.93     26.72 o 
   1   9  15      981.16      952.92     36.56 o 
   2   9  15     1922.96     1819.77     53.55 o 
   3   9  15      484.10      519.88     44.38 o 
   4   9  15       23.51       29.27     20.76 o 
   5   9  15      520.70      540.18     37.67 o 
   6   9  15      293.61      314.31     36.00 o 
   0  10  15     3007.21     2877.61    110.45 o 
   1  10  15     1048.11      975.35     40.76 o 
   2  10  15      855.91      796.14     37.18 o 
   3  10  15       26.79        9.12     17.29 o 
   4  10  15     1291.28     1270.57     52.02 o 
   5  10  15       39.31       36.75     22.64 o 
   6  10  15       24.44      -16.62     26.22 o 
   1  11  15      521.58      574.78     37.27 o 
   2  11  15      358.62      291.07     26.90 o 
   3  11  15       89.45       84.88     21.40 o 
   4  11  15       52.41       40.46     22.43 o 
   5  11  15     1057.30     1097.64     50.14 o 
   6  11  15     1356.66     1380.96     62.71 o 
   0  12  15     6721.25     6690.89    239.94 o 
   1  12  15      131.75       91.57     26.86 o 
   2  12  15      193.51      172.23     25.68 o 
   3  12  15       35.23       43.77     20.58 o 
   4  12  15       46.83       44.09     23.68 o 
   5  12  15       30.73       25.73     23.13 o 
   6  12  15      283.36      267.59     41.51 o 
   1  13  15      138.48      108.17     29.06 o 
   2  13  15     1472.71     1368.21     54.38 o 
   3  13  15     1193.53     1179.08     49.67 o 
   4  13  15      576.96      602.60     40.71 o 
   5  13  15        5.63      -26.49     23.48 o 
   0  14  15      825.72      767.77     79.24 o 
   1  14  15      431.40      366.54     51.00 o 
   2  14  15     6642.20     6542.38    159.85 o 
   3  14  15      358.34      335.25     35.83 o 
   4  14  15      284.56      281.51     40.15 o 
   5  14  15        2.26      -15.90     26.67 o 
   1  15  15      119.85      103.78     33.24 o 
   2  15  15      123.71      108.78     31.17 o 
   3  15  15     1464.96     1421.16     60.08 o 
   4  15  15      406.05      336.87     42.46 o 
   5  15  15       13.45       30.66     32.52 o 
   0  16  15     5814.02     5501.08    220.11 o 
   1  16  15      112.44      109.16     32.43 o 
   2  16  15      453.16      403.81     45.18 o 
   3  16  15       74.98      120.53     37.01 o 
   4  16  15     1082.01     1140.15     64.43 o 
   1  17  15       30.51        6.10     28.90 o 
   2  17  15     1802.00     1693.76     85.27 o 
   3  17  15       52.89      -16.89     29.14 o 
   4  17  15        6.20      -21.98     32.35 o 
   0  18  15     1461.41     1552.81    115.03 o 
   1  18  15     1292.23     1475.87     80.12 o 
   2  18  15       30.13       -2.00     32.87 o 
   3  18  15        3.88       15.71     36.82 o 
   1  19  15       35.32       25.34     33.97 o 
   2  19  15      499.46      515.51     64.58 o 
   3  19  15        2.37      -11.89     55.46 o 
   0  20  15      260.40      147.58     84.41 o 
   1  20  15      220.32      229.91     48.58 o 
   2  20  15       10.83      -24.96     51.92 o 
   0   0  16    44321.46    43061.18   1397.01 o 
   1   0  16     2208.13     2488.91     71.83 o 
   2   0  16     1794.73     1889.92     61.78 o 
   3   0  16     1499.73     1475.34     65.60 o 
   4   0  16     2416.55     2447.19     90.34 o 
   5   0  16       43.60       76.00     35.18 o 
   6   0  16     5336.58     5151.31    249.43 o 
   7   0  16      591.93      555.32     74.74 o 
   1   1  16      133.28      145.36     14.24 o 
   2   1  16      853.67      842.81     27.66 o 
   3   1  16       79.78       83.04     16.62 o 
   4   1  16        2.67        7.89     18.09 o 
   5   1  16      165.30      106.33     25.13 o 
   6   1  16       66.88       41.32     28.48 o 
   7   1  16        0.97      -41.09     30.15 o 
   0   2  16    14182.76    13892.04    276.27 o 
   1   2  16       58.14       21.54      8.54 o 
   2   2  16     2192.77     2122.60     47.65 o 
   3   2  16      421.48      365.05     28.03 o 
   4   2  16    10656.82    10588.37    189.29 o 
   5   2  16       26.06       10.13     22.95 o 
   6   2  16      845.46      897.11     56.23 o 
   7   2  16       67.15       30.46     32.31 o 
   1   3  16     2414.02     2468.18     50.41 o 
   2   3  16     4317.79     4212.42     79.41 o 
   3   3  16       78.47       27.94     16.88 o 
   4   3  16       74.91       64.48     20.05 o 
   5   3  16       43.79       39.12     21.86 o 
   6   3  16       12.15      -36.96     24.64 o 
   7   3  16       13.67       23.37     37.42 o 
   0   4  16    20033.48    19169.30    370.15 o 
   1   4  16      864.10      908.73     30.08 o 
   2   4  16     2111.26     1941.98     48.00 o 
   3   4  16     1439.89     1658.59     51.08 o 
   4   4  16     5783.06     5754.19    108.26 o 
   5   4  16       21.62       -1.66     20.71 o 
   6   4  16     1059.32     1041.24     55.53 o 
   7   4  16      688.67      681.21     58.34 o 
   1   5  16      912.47      848.55     31.08 o 
   2   5  16     1909.57     1951.90     52.55 o 
   3   5  16     1869.05     1856.16     54.86 o 
   4   5  16      584.49      562.21     41.55 o 
   5   5  16      858.11      828.88     47.10 o 
   6   5  16       16.22       26.26     25.79 o 
   7   5  16      216.90      172.25     46.93 o 
   0   6  16     8757.28     8336.62    178.00 o 
   1   6  16      116.57      131.02     15.37 o 
   2   6  16     1618.09     1553.90     47.58 o 
   3   6  16     1390.77     1399.15     49.38 o 
   4   6  16     1869.69     1940.82     57.72 o 
   5   6  16      139.68      110.90     24.19 o 
   6   6  16      777.50      821.43     52.23 o 
   7   6  16       25.34       35.99     52.51 o 
   1   7  16       24.33       30.38     14.45 o 
   2   7  16     2732.00     2724.02     65.80 o 
   3   7  16       12.01       10.12     16.09 o 
   4   7  16      412.95      396.75     32.42 o 
   5   7  16      413.32      435.42     36.75 o 
   6   7  16     1603.66     1627.64     64.97 o 
   0   8  16     4528.54     4385.23    123.52 o 
   1   8  16      186.25      158.81     23.71 o 
   2   8  16       44.26        2.13     14.99 o 
   3   8  16     1779.46     1627.31     53.92 o 
   4   8  16     1724.13     1759.53     66.74 o 
   5   8  16       92.52       71.23     24.11 o 
   6   8  16       58.99       25.25     27.13 o 
   1   9  16        0.40      -11.92     14.65 o 
   2   9  16     4758.25     4724.95     96.72 o 
   3   9  16        4.07       -9.83     16.32 o 
   4   9  16      354.76      377.66     38.02 o 
   5   9  16     1123.46     1076.59     52.68 o 
   6   9  16     1863.17     1869.35     69.59 o 
   0  10  16     1138.76     1062.25     82.06 o 
   1  10  16     1037.26     1011.24     42.38 o 
   2  10  16       14.74        3.84     16.04 o 
   3  10  16      216.66      189.86     25.93 o 
   4  10  16     2271.07     2300.01     69.39 o 
   5  10  16     1077.64     1087.63     50.56 o 
   6  10  16      849.12      951.42     54.14 o 
   1  11  16     1816.63     1725.27     67.91 o 
   2  11  16     3196.66     3264.74     83.06 o 
   3  11  16      234.88      187.27     26.89 o 
   4  11  16      101.01       75.95     23.91 o 
   5  11  16      364.60      332.19     34.15 o 
   6  11  16      186.65      153.47     34.97 o 
   0  12  16      425.83      472.27     65.67 o 
   1  12  16     2343.64     2243.77     79.94 o 
   2  12  16      209.60      204.64     27.49 o 
   3  12  16       16.00        6.41     19.51 o 
   4  12  16     1175.64     1089.67     51.21 o 
   5  12  16      217.04      183.43     30.13 o 
   6  12  16      140.18      179.36     42.69 o 
   1  13  16     1944.58     1830.56     73.25 o 
   2  13  16     4058.40     4242.75    127.53 o 
   3  13  16      314.72      364.06     35.44 o 
   4  13  16     1955.90     1993.28     67.91 o 
   5  13  16        2.48       19.87     25.93 o 
   0  14  16     5859.13     5705.38    222.78 o 
   1  14  16      317.93      276.38     41.04 o 
   2  14  16      467.80      499.78     45.84 o 
   3  14  16      327.17      348.47     36.26 o 
   4  14  16      194.80      137.24     30.05 o 
   5  14  16       67.08       42.19     31.24 o 
   1  15  16      865.13      835.20     60.23 o 
   2  15  16     1110.20     1051.12     62.21 o 
   3  15  16       15.75        2.52     28.78 o 
   4  15  16     2001.07     2109.25     77.24 o 
   5  15  16     1201.68      984.02     68.14 o 
   0  16  16      319.19      319.38     70.00 o 
   1  16  16      223.53      171.46     39.05 o 
   2  16  16      280.61      249.53     39.89 o 
   3  16  16      217.26      217.99     48.98 o 
   4  16  16        1.60       45.44     31.35 o 
   1  17  16       61.82       37.68     31.45 o 
   2  17  16     6947.73     6888.03    188.26 o 
   3  17  16        1.89        2.67     31.82 o 
   4  17  16       55.31       49.19     41.66 o 
   0  18  16     1503.95     1803.63    127.42 o 
   1  18  16        0.26        3.65     32.51 o 
   2  18  16      145.59      112.35     38.97 o 
   3  18  16       48.52       -9.87     37.44 o 
   1  19  16        6.09      -11.96     32.82 o 
   2  19  16     2271.02     2430.98    110.83 o 
   0  20  16       18.51       40.30     51.59 o 
   1  20  16        1.21       56.39     46.31 o 
   1   1  17     2127.42     2192.33     47.76 o 
   2   1  17     1103.57     1147.21     36.98 o 
   3   1  17     6080.21     5869.30    116.93 o 
   4   1  17      175.61      157.62     23.83 o 
   5   1  17      998.78     1012.21     67.28 o 
   6   1  17        9.42        9.84     27.25 o 
   7   1  17       10.94      -19.50     36.24 o 
   0   2  17     1232.31     1276.07     49.23 o 
   1   2  17      114.04       71.50     16.54 o 
   2   2  17       15.18        8.34     11.35 o 
   3   2  17      889.34      911.62     49.19 o 
   4   2  17      666.69      666.76     39.60 o 
   5   2  17        3.90       -8.44     18.76 o 
   6   2  17       17.50       23.96     31.04 o 
   7   2  17       20.46       64.73     48.17 o 
   1   3  17     5527.96     5447.63     96.02 o 
   2   3  17      815.78      753.65     44.59 o 
   3   3  17     1313.13     1108.56     42.12 o 
   4   3  17      117.32       91.47     21.93 o 
   5   3  17     3401.21     3452.87     90.46 o 
   6   3  17       53.25       60.02     30.12 o 
   7   3  17      173.35      117.68     50.82 o 
   0   4  17     4033.22     3851.68     98.57 o 
   1   4  17     2786.47     2682.42     55.61 o 
   2   4  17        8.23       -5.22     12.61 o 
   3   4  17      368.65      332.58     30.18 o 
   4   4  17      692.56      741.11     42.16 o 
   5   4  17      225.29      219.32     30.78 o 
   6   4  17       74.89      103.44     31.81 o 
   7   4  17       28.35       26.72     49.07 o 
   1   5  17     6544.97     6391.13    103.80 o 
   2   5  17      359.64      366.89     26.44 o 
   3   5  17      336.32      382.90     28.97 o 
   4   5  17        1.96      -14.55     15.68 o 
   5   5  17     1846.14     1893.92     67.97 o 
   6   5  17       61.50       89.22     29.89 o 
   7   5  17       14.85      -26.59     48.38 o 
   0   6  17     1125.22     1116.27     47.77 o 
   1   6  17     1697.51     1581.87     45.92 o 
   2   6  17        9.34       -0.35     13.92 o 
   3   6  17      194.74      199.20     24.75 o 
   4   6  17       60.68       41.35     23.35 o 
   5   6  17      270.61      248.48     33.50 o 
   6   6  17       41.27       -1.31     27.63 o 
   1   7  17     6080.14     5889.30    109.08 o 
   2   7  17     1103.17     1124.65     42.11 o 
   3   7  17      136.40      133.70     23.09 o 
   4   7  17      120.29       62.19     22.45 o 
   5   7  17     6885.80     6777.85    136.47 o 
   6   7  17      590.22      612.45     48.78 o 
   0   8  17      128.53      166.00     29.06 o 
   1   8  17      908.59      997.08     41.66 o 
   2   8  17        0.06        6.16     15.74 o 
   3   8  17     4127.77     4166.74     92.50 o 
   4   8  17      663.20      703.76     40.89 o 
   5   8  17      226.59      245.07     31.29 o 
   6   8  17      114.13      101.43     30.17 o 
   1   9  17     2195.90     2078.50     60.53 o 
   2   9  17      430.83      481.41     31.74 o 
   3   9  17     1100.79     1208.31     48.73 o 
   4   9  17      272.71      280.16     35.45 o 
   5   9  17     3419.77     3574.61     87.61 o 
   6   9  17       82.43       93.28     30.99 o 
   0  10  17      422.95      499.45     62.23 o 
   1  10  17      862.37      921.17     46.31 o 
   2  10  17        2.55       -0.69     17.82 o 
   3  10  17     5155.07     5058.72    107.26 o 
   4  10  17      110.18      142.19     26.33 o 
   5  10  17       84.66       76.45     24.79 o 
   6  10  17       51.59      -17.21     26.73 o 
   1  11  17     1747.19     1655.53     67.88 o 
   2  11  17      296.51      270.94     29.58 o 
   3  11  17     1923.12     1967.50     62.84 o 
   4  11  17      684.14      675.45     43.19 o 
   5  11  17     1322.93     1485.90     59.29 o 
   6  11  17      131.34      113.41     35.63 o 
   0  12  17      446.29      498.77     85.63 o 
   1  12  17     4749.73     4785.31    125.93 o 
   2  12  17      183.45      166.99     27.31 o 
   3  12  17     3456.59     3430.33     90.81 o 
   4  12  17       74.78       64.49     25.55 o 
   5  12  17       30.77       36.68     25.57 o 
   1  13  17      563.70      613.74     61.25 o 
   2  13  17      247.79      242.44     40.01 o 
   3  13  17       56.33       46.83     24.68 o 
   4  13  17      801.61      885.50     49.26 o 
   5  13  17      512.41      577.94     46.06 o 
   0  14  17      874.29      924.10    103.82 o 
   1  14  17     3730.88     3359.79    113.37 o 
   2  14  17      240.14      217.91     36.64 o 
   3  14  17     4721.43     4642.96    112.94 o 
   4  14  17      255.38      255.02     37.05 o 
   5  14  17      270.38      200.56     40.15 o 
   1  15  17      634.21      600.49     54.80 o 
   2  15  17     1117.65     1020.29     66.67 o 
   3  15  17        1.23       17.01     29.88 o 
   4  15  17       58.97       15.19     28.52 o 
   0  16  17      350.95      360.91     80.41 o 
   1  16  17     1061.28     1297.57     87.28 o 
   2  16  17      291.10      325.65     48.18 o 
   3  16  17     2443.71     2553.72     99.69 o 
   4  16  17      270.62      256.08     43.70 o 
   1  17  17       70.27       57.86     34.92 o 
   2  17  17        4.57       25.28     33.78 o 
   3  17  17      312.48      196.69     42.18 o 
   0  18  17      271.57      344.49     68.32 o 
   1  18  17     1865.13     1830.41     92.46 o 
   2  18  17       86.08       37.37     36.33 o 
   3  18  17      791.73      838.34    223.89 o 
   1  19  17       88.96       26.77     37.92 o 
   2  19  17       14.42       60.07     48.23 o 
   0  20  17        2.73      -34.38     90.84 o 
   1  20  17     1224.59     1486.75    148.07 o 
   0   0  18     4237.52     4108.50    348.03 o 
   1   0  18     4227.50     4080.46    105.06 o 
   2   0  18       50.03       41.80     21.16 o 
   3   0  18     9292.66     9507.45    229.90 o 
   4   0  18     2272.05     2115.63    107.18 o 
   5   0  18       86.98       18.01     32.94 o 
   6   0  18       39.80       28.79     42.50 o 
   7   0  18     2211.64     2463.61    254.10 o 
   1   1  18      129.42      116.02     14.37 o 
   2   1  18     1590.21     1511.16     43.49 o 
   3   1  18      358.24      358.42     28.03 o 
   4   1  18       13.80        3.10     17.67 o 
   5   1  18      500.62      483.50     44.94 o 
   6   1  18       86.64       87.37     34.23 o 
   7   1  18       63.29      -40.70     60.93 o 
   0   2  18     8853.33     8806.91    189.96 o 
   1   2  18     4000.69     3973.80     86.95 o 
   2   2  18      916.93      951.81     35.58 o 
   3   2  18    13097.14    12716.61    219.35 o 
   4   2  18     1861.87     1846.81     62.43 o 
   5   2  18      290.68      236.61     42.57 o 
   6   2  18       38.90       67.71     29.79 o 
   7   2  18     2425.10     2297.27    173.11 o 
   1   3  18      281.98      276.17     22.16 o 
   2   3  18     5563.67     5329.87    102.42 o 
   3   3  18      155.52      165.61     22.79 o 
   4   3  18       28.71       17.82     20.35 o 
   5   3  18       42.25       -7.14     20.91 o 
   6   3  18       32.22       43.26     29.81 o 
   0   4  18     3097.26     2991.02     96.16 o 
   1   4  18     7400.70     7204.06    115.11 o 
   2   4  18       13.61        1.69     16.25 o 
   3   4  18     3184.98     3016.71     73.25 o 
   4   4  18     3223.37     3265.57     84.93 o 
   5   4  18      135.74       87.91     33.30 o 
   6   4  18        2.72      -13.46     27.61 o 
   1   5  18     1440.21     1411.44     41.67 o 
   2   5  18      932.74      941.23     39.22 o 
   3   5  18       80.85       33.95     18.22 o 
   4   5  18      835.12      768.01     40.97 o 
   5   5  18     1656.68     1738.50     66.48 o 
   6   5  18      267.30      232.08     35.86 o 
   0   6  18        9.56       15.75     17.21 o 
   1   6  18     3954.18     4049.30     90.88 o 
   2   6  18      221.83      179.85     21.80 o 
   3   6  18     4114.52     4038.28     89.90 o 
   4   6  18       36.79       13.90     19.65 o 
   5   6  18       30.02       -2.79     22.03 o 
   6   6  18     2266.35     2249.55     80.92 o 
   1   7  18     1381.69     1404.37     58.45 o 
   2   7  18      337.36      338.93     27.56 o 
   3   7  18      449.29      463.41     32.51 o 
   4   7  18     1024.23     1046.22     48.12 o 
   5   7  18     2255.81     2381.64     74.28 o 
   6   7  18       57.34       50.72     30.37 o 
   0   8  18      255.73      219.53     37.56 o 
   1   8  18     1742.97     1698.83     65.71 o 
   2   8  18     1122.26     1051.92     42.64 o 
   3   8  18     2818.06     2846.15     73.91 o 
   4   8  18       45.48       11.23     21.44 o 
   5   8  18      567.94      536.18     52.94 o 
   6   8  18      515.51      459.97     44.69 o 
   1   9  18     3703.88     3493.25     83.58 o 
   2   9  18       56.03       34.22     19.14 o 
   3   9  18      324.77      257.99     27.87 o 
   4   9  18     1249.00     1157.06     55.75 o 
   5   9  18     2865.75     3174.71     88.53 o 
   6   9  18      461.96      494.66     47.66 o 
   0  10  18      752.43      690.35     91.59 o 
   1  10  18     3593.82     3357.62    112.20 o 
   2  10  18      737.73      789.04     45.80 o 
   3  10  18     1074.68     1100.70     48.57 o 
   4  10  18      791.46      834.58     46.40 o 
   5  10  18       35.19       42.20     25.38 o 
   6  10  18        5.78       -9.32     32.40 o 
   1  11  18     5297.09     5369.72    136.60 o 
   2  11  18       19.27       26.51     19.80 o 
   3  11  18      201.36      155.52     31.85 o 
   4  11  18       28.61       -4.00     23.09 o 
   5  11  18     1609.93     1687.20     64.66 o 
   0  12  18     3552.56     3758.25    167.86 o 
   1  12  18        5.11        6.93     25.98 o 
   2  12  18      272.50      200.06     34.54 o 
   3  12  18     2233.57     2237.75     73.92 o 
   4  12  18       19.54        6.10     24.33 o 
   5  12  18       27.12        2.49     25.26 o 
   1  13  18     6841.70     6338.16    170.74 o 
   2  13  18      665.18      683.08     52.62 o 
   3  13  18      828.05      779.57     60.74 o 
   4  13  18        0.45       -8.85     24.79 o 
   5  13  18     1732.00     2023.94     76.35 o 
   0  14  18        2.30      -34.25     37.41 o 
   1  14  18      164.91      101.43     32.99 o 
   2  14  18      458.07      430.37     44.85 o 
   3  14  18     1653.01     1817.48     82.40 o 
   4  14  18      476.21      465.55     44.43 o 
   1  15  18     2556.88     2387.33     99.47 o 
   2  15  18      869.73      786.43     63.56 o 
   3  15  18      615.25      526.79     53.21 o 
   4  15  18       48.01      -20.01     27.50 o 
   0  16  18       78.82       13.47     44.52 o 
   1  16  18       76.13       40.39     33.16 o 
   2  16  18        9.19       -8.69     32.49 o 
   3  16  18      208.79      168.03     39.81 o 
   4  16  18        3.50      -38.09     41.75 o 
   1  17  18      983.63      900.95     68.37 o 
   2  17  18     1706.15     1790.88     92.44 o 
   3  17  18      158.78      148.24     42.57 o 
   0  18  18      632.92      553.37     83.72 o 
   1  18  18       92.95       57.64     39.70 o 
   2  18  18        0.04       10.82     37.13 o 
   1  19  18     1226.22     1588.75    123.76 o 
   1   1  19        6.80       18.90     12.47 o 
   2   1  19     4329.95     4391.02     92.18 o 
   3   1  19      965.95      916.07     40.67 o 
   4   1  19      316.18      308.92     36.78 o 
   5   1  19     3382.52     3254.17     95.70 o 
   6   1  19     2204.84     2375.53    108.17 o 
   0   2  19     2241.06     2486.02     76.36 o 
   1   2  19     1389.01     1464.47     59.64 o 
   2   2  19       37.96       52.54     16.00 o 
   3   2  19       14.03       27.77     20.37 o 
   4   2  19     1737.00     1768.36     62.96 o 
   5   2  19      157.39      118.78     28.24 o 
   6   2  19      500.72      404.89     43.47 o 
   1   3  19       13.41       14.88     12.71 o 
   2   3  19    10180.58    10153.30    170.99 o 
   3   3  19       46.70       22.97     18.76 o 
   4   3  19      472.11      487.43     37.51 o 
   5   3  19       59.28       72.57     27.38 o 
   6   3  19      858.51      816.61     57.35 o 
   0   4  19     1586.20     1550.60     67.81 o 
   1   4  19      995.94      961.38     35.51 o 
   2   4  19       24.03       23.22     15.54 o 
   3   4  19     2125.13     2194.84     62.18 o 
   4   4  19       35.21        3.44     20.30 o 
   5   4  19      731.79      715.06     46.48 o 
   6   4  19      367.51      353.50     43.13 o 
   1   5  19      360.12      354.95     26.40 o 
   2   5  19      603.76      667.66     37.13 o 
   3   5  19      122.25       85.30     21.21 o 
   4   5  19     1236.76     1262.20     51.43 o 
   5   5  19       27.45       20.56     23.73 o 
   6   5  19     1458.72     1604.61     75.48 o 
   0   6  19     5296.28     5093.81    125.70 o 
   1   6  19     2453.06     2501.47     66.54 o 
   2   6  19        2.09      -12.80     15.53 o 
   3   6  19      388.03      403.07     31.98 o 
   4   6  19      295.94      324.86     33.15 o 
   5   6  19        0.85      -12.22     24.46 o 
   6   6  19      158.02       97.57     33.48 o 
   1   7  19        3.99        4.51     16.54 o 
   2   7  19     1019.76     1007.82     42.54 o 
   3   7  19      589.58      547.08     36.00 o 
   4   7  19     1246.14     1250.97     56.64 o 
   5   7  19      529.31      563.21     43.81 o 
   6   7  19     1402.83     1412.00     74.01 o 
   0   8  19      591.94      570.63     65.10 o 
   1   8  19       34.28       24.76     22.76 o 
   2   8  19     2392.36     2371.37     64.49 o 
   3   8  19      695.07      742.17     40.53 o 
   4   8  19     1000.68      945.17     52.78 o 
   5   8  19      226.99      236.01     33.86 o 
   6   8  19      399.83      342.50     44.20 o 
   1   9  19       43.75       46.05     22.62 o 
   2   9  19     3471.59     3258.45     83.97 o 
   3   9  19      498.84      444.20     34.30 o 
   4   9  19      202.75      202.34     30.43 o 
   5   9  19        0.58      -35.05     24.03 o 
   6   9  19      337.71      309.98     50.50 o 
   0  10  19     1646.30     1761.19    109.49 o 
   1  10  19     1551.86     1476.10     65.84 o 
   2  10  19     1196.33     1134.08     50.47 o 
   3  10  19      265.14      274.82     30.96 o 
   4  10  19      957.76     1019.99     50.90 o 
   5  10  19      195.40      192.18     33.22 o 
   1  11  19       10.61      -27.11     30.77 o 
   2  11  19     5470.70     5748.02    125.44 o 
   3  11  19       65.06       89.08     26.63 o 
   4  11  19        2.64       -3.67     22.58 o 
   5  11  19        9.90      -15.33     24.99 o 
   0  12  19     3949.11     4155.06    208.90 o 
   1  12  19      503.56      415.76     46.94 o 
   2  12  19       26.36       14.25     25.38 o 
   3  12  19        7.75       -7.37     24.19 o 
   4  12  19      812.04      792.94     51.50 o 
   5  12  19       14.63       15.46     27.11 o 
   1  13  19      395.73      286.59     42.47 o 
   2  13  19     1535.86     1625.04     88.14 o 
   3  13  19        8.28      -15.36     23.26 o 
   4  13  19      197.54      180.55     35.33 o 
   5  13  19        6.66       17.28     48.34 o 
   0  14  19     3004.82     2675.11    149.39 o 
   1  14  19      458.78      356.25     47.16 o 
   2  14  19       10.89       44.01     32.68 o 
   3  14  19      167.59      192.03     53.67 o 
   4  14  19     1862.22     1846.21     74.55 o 
   1  15  19      304.15      325.56     45.61 o 
   2  15  19      270.54      279.15     48.50 o 
   3  15  19      251.05      204.72     41.16 o 
   4  15  19      910.07     1022.66     69.35 o 
   0  16  19     1034.98     1174.99    117.26 o 
   1  16  19        9.48       32.10     34.60 o 
   2  16  19       11.97        4.19     34.12 o 
   3  16  19       21.24       24.12     34.27 o 
   1  17  19       97.57       64.47     36.34 o 
   2  17  19       24.11      -20.31     34.87 o 
   3  17  19        0.55      -21.50     90.26 o 
   0  18  19     2553.35     2567.81    274.62 o 
   1  18  19      652.25      700.26     76.92 o 
   2  18  19      105.46       75.19    112.79 o 
   1  19  19       36.01      -36.43     96.40 o 
   0   0  20     1113.26     1115.42     71.90 o 
   1   0  20     3451.99     3556.04     99.14 o 
   2   0  20      685.32      671.71    101.27 o 
   3   0  20      772.75      842.77     56.97 o 
   4   0  20     1634.31     1799.36     98.08 o 
   5   0  20      162.49      123.47     45.89 o 
   6   0  20      390.84      276.88     79.45 o 
   1   1  20      255.08      388.45     25.06 o 
   2   1  20       80.76       89.79     20.48 o 
   3   1  20     1586.98     1672.40     58.57 o 
   4   1  20        5.63        0.71     21.02 o 
   5   1  20        2.84      -14.36     28.70 o 
   6   1  20      235.55      233.47     45.30 o 
   0   2  20     4780.95     4514.13    116.32 o 
   1   2  20     2194.15     2231.21     63.05 o 
   2   2  20        9.89       10.62     14.58 o 
   3   2  20     2401.51     2431.89     75.76 o 
   4   2  20     2032.00     1912.92     73.83 o 
   5   2  20      103.54       77.13     29.21 o 
   6   2  20      193.54      261.41     41.88 o 
   1   3  20        1.55       -5.29     12.55 o 
   2   3  20       25.11        9.07     15.86 o 
   3   3  20     2271.41     2235.05     88.27 o 
   4   3  20       80.46       41.68     22.59 o 
   5   3  20      108.20       88.38     30.40 o 
   6   3  20      194.81      133.97     35.56 o 
   0   4  20       53.29       17.85     22.57 o 
   1   4  20      292.44      292.41     22.92 o 
   2   4  20      177.97      172.20     22.55 o 
   3   4  20     1432.69     1516.45     60.70 o 
   4   4  20      297.24      300.20     34.46 o 
   5   4  20       74.76       35.96     28.20 o 
   6   4  20     1070.88     1056.72     65.38 o 
   1   5  20      411.33      475.35     32.49 o 
   2   5  20     4487.52     4431.77     99.57 o 
   3   5  20       73.83       70.17     21.13 o 
   4   5  20      604.68      529.46     49.14 o 
   5   5  20      865.90      802.58     50.90 o 
   6   5  20       14.11        4.34     34.55 o 
   0   6  20      923.76      780.89     45.22 o 
   1   6  20      240.34      294.56     30.32 o 
   2   6  20      178.27      176.90     25.30 o 
   3   6  20      850.36      842.11     42.32 o 
   4   6  20     2213.19     2099.29     70.77 o 
   5   6  20       22.45        3.55     26.30 o 
   6   6  20       74.96       85.95     40.75 o 
   1   7  20      694.98      669.23     39.06 o 
   2   7  20     1710.26     1724.87     55.35 o 
   3   7  20       47.03       63.37     21.19 o 
   4   7  20      899.46      909.16     49.91 o 
   5   7  20        8.67      -10.68     26.26 o 
   6   7  20        4.80      -13.04     35.06 o 
   0   8  20     3623.05     3433.76    151.47 o 
   1   8  20     2683.41     2614.64     71.20 o 
   2   8  20       22.92       33.75     21.27 o 
   3   8  20       35.31       30.70     21.40 o 
   4   8  20      893.88      987.64     49.38 o 
   5   8  20       19.25       24.62     27.42 o 
   6   8  20      279.22      175.27     47.08 o 
   1   9  20     1189.78     1162.94     59.53 o 
   2   9  20     1106.13     1122.07     52.24 o 
   3   9  20       16.70       26.15     21.35 o 
   4   9  20     2631.27     2625.58     79.84 o 
   5   9  20      180.41      152.77     32.25 o 
   0  10  20     4567.30     4420.83    185.53 o 
   1  10  20      447.80      452.55     46.32 o 
   2  10  20       16.47        3.26     21.81 o 
   3  10  20     2045.25     2230.55     74.44 o 
   4  10  20      348.50      365.31     42.38 o 
   5  10  20      672.48      818.14     51.18 o 
   1  11  20      344.64      445.73     47.97 o 
   2  11  20     4193.22     3901.35    116.25 o 
   3  11  20       54.27       46.68     25.98 o 
   4  11  20      314.52      266.88     36.82 o 
   5  11  20      245.85      218.60     41.68 o 
   0  12  20     4472.68     4191.99    186.68 o 
   1  12  20      600.70      728.02     90.75 o 
   2  12  20       62.74       90.64     30.99 o 
   3  12  20       74.37      105.40     28.31 o 
   4  12  20      291.69      379.45     40.91 o 
   5  12  20       40.07        5.78     30.77 o 
   1  13  20      776.96      744.54     77.02 o 
   2  13  20     2600.68     2658.30    106.16 o 
   3  13  20      959.57      903.88     62.68 o 
   4  13  20        0.58      -39.54     26.36 o 
   0  14  20      658.01      686.99     82.71 o 
   1  14  20      419.13      409.80     51.87 o 
   2  14  20        0.13      -15.05     36.79 o 
   3  14  20      526.27      551.92     57.03 o 
   4  14  20        2.23       -4.67     30.79 o 
   1  15  20      168.39      316.29     47.77 o 
   2  15  20     1047.43     1015.91     75.75 o 
   3  15  20       11.81       16.12     32.06 o 
   0  16  20       89.86      136.61     55.79 o 
   1  16  20        1.49      -15.10     33.33 o 
   2  16  20      154.08      147.37     42.89 o 
   3  16  20       94.87       74.46     41.96 o 
   1  17  20      629.88      752.47     67.09 o 
   2  17  20      171.46      245.02     55.32 o 
   0  18  20       71.60       40.08     89.82 o 
   1  18  20       94.11       64.51    113.37 o 
   1   1  21     6892.06     7298.95    126.23 o 
   2   1  21      220.18      162.29     25.82 o 
   3   1  21     1126.89     1234.93     52.12 o 
   4   1  21     1529.99     1635.17     67.26 o 
   5   1  21      359.25      356.19     41.80 o 
   6   1  21       34.98       20.19     36.47 o 
   0   2  21     2255.78     2588.11     92.58 o 
   1   2  21     1664.41     1709.13     59.42 o 
   2   2  21     1261.43     1310.90     47.67 o 
   3   2  21      358.38      415.02     46.49 o 
   4   2  21       22.22       28.11     22.45 o 
   5   2  21      749.00      774.32     58.17 o 
   6   2  21      240.07      220.62     49.20 o 
   1   3  21       68.10       49.82     17.67 o 
   2   3  21     1921.02     1987.14     62.33 o 
   3   3  21      970.89      915.31     49.16 o 
   4   3  21      255.77      279.73     40.95 o 
   5   3  21     2066.59     2202.64     83.55 o 
   6   3  21       90.26      107.86     40.54 o 
   0   4  21      921.87      955.70     56.70 o 
   1   4  21     3291.66     3201.95     74.97 o 
   2   4  21       52.12       33.36     17.99 o 
   3   4  21       49.76      -13.24     19.71 o 
   4   4  21        1.31       12.87     22.91 o 
   5   4  21     1206.41     1114.41     64.35 o 
   6   4  21      135.34       72.49     40.00 o 
   1   5  21       40.68       29.99     18.38 o 
   2   5  21      853.85      852.62     46.68 o 
   3   5  21      732.24      740.01     43.46 o 
   4   5  21      525.14      525.28     40.53 o 
   5   5  21      927.98      954.52     55.39 o 
   6   5  21      387.39      364.92     61.85 o 
   0   6  21      293.65      358.39     44.73 o 
   1   6  21      392.78      354.03     29.68 o 
   2   6  21        1.74       -9.58     18.34 o 
   3   6  21     1080.72     1013.37     46.65 o 
   4   6  21        4.47        0.64     24.91 o 
   5   6  21        4.99       21.71     26.85 o 
   6   6  21        1.22        5.70     47.15 o 
   1   7  21       12.46       17.92     18.71 o 
   2   7  21      695.12      720.45     40.84 o 
   3   7  21     1292.23     1217.53     51.21 o 
   4   7  21        0.45        9.35     23.08 o 
   5   7  21        9.80        9.55     27.71 o 
   0   8  21     1375.23     1282.47     94.74 o 
   1   8  21      248.79      207.35     29.97 o 
   2   8  21      449.79      477.34     36.60 o 
   3   8  21      563.03      509.83     37.25 o 
   4   8  21      156.22      140.67     30.50 o 
   5   8  21      487.24      407.17     43.66 o 
   1   9  21     1294.12     1255.01     67.96 o 
   2   9  21     1023.49      929.83     47.52 o 
   3   9  21     1409.35     1417.20     59.71 o 
   4   9  21       76.94       75.92     27.51 o 
   5   9  21       45.06       12.41     29.56 o 
   0  10  21      427.20      502.01     69.18 o 
   1  10  21      599.98      689.94     62.13 o 
   2  10  21        3.25        4.62     21.77 o 
   3  10  21       93.33      115.37     28.05 o 
   4  10  21      223.07      197.32     34.79 o 
   5  10  21      251.36      184.94     34.27 o 
   1  11  21      979.17      913.61     63.99 o 
   2  11  21      384.49      335.49     42.85 o 
   3  11  21        7.39      -33.64     22.43 o 
   4  11  21        2.77       -4.32     27.55 o 
   5  11  21       91.39      114.14     36.09 o 
   0  12  21      163.38       92.95     45.71 o 
   1  12  21     3758.31     3685.92    148.42 o 
   2  12  21       50.68       41.64     30.19 o 
   3  12  21        4.93       -0.82     27.17 o 
   4  12  21      114.47      134.06     34.02 o 
   1  13  21     1135.23     1119.17     72.08 o 
   2  13  21      339.66      423.43     49.62 o 
   3  13  21       41.26       -8.41     30.53 o 
   4  13  21       93.19      114.60     33.82 o 
   0  14  21      129.19      123.99     55.82 o 
   1  14  21       63.98       99.41     37.21 o 
   2  14  21      213.07      182.39     43.13 o 
   3  14  21      478.22      480.83     53.60 o 
   4  14  21       73.21      100.20     48.67 o 
   1  15  21      386.51      386.62     51.92 o 
   2  15  21      107.64       54.00     36.65 o 
   3  15  21       49.42       52.92     39.76 o 
   0  16  21      158.01      233.58     68.15 o 
   1  16  21      245.57      188.98     45.30 o 
   2  16  21       12.39      -20.58     35.53 o 
   1  17  21       79.50       95.13    136.41 o 
   2  17  21       10.17     -109.13     98.16 o 
   0   0  22     9016.60     9087.47    287.30 o 
   1   0  22     6415.27     6557.06    176.47 o 
   2   0  22      708.49      713.61     89.17 o 
   3   0  22     1182.00     1563.10    135.37 o 
   4   0  22      254.75      206.77     47.94 o 
   5   0  22     2138.13     2046.65    136.00 o 
   6   0  22      842.85     1022.03    127.71 o 
   1   1  22     1713.68     1885.38     56.73 o 
   2   1  22       82.81       57.27     22.20 o 
   3   1  22      942.75      972.09     48.33 o 
   4   1  22      313.81      320.94     47.10 o 
   5   1  22       72.58       75.42     31.57 o 
   6   1  22        5.43      -45.45     45.72 o 
   0   2  22    10063.11    10286.75    251.09 o 
   1   2  22      303.19      282.09     26.20 o 
   2   2  22      510.87      580.39     40.04 o 
   3   2  22       88.11       41.54     23.64 o 
   4   2  22     1146.37     1210.19     61.09 o 
   5   2  22      214.88      222.01     38.27 o 
   6   2  22     1050.01      954.07    119.24 o 
   1   3  22      140.17      161.09     23.52 o 
   2   3  22      841.13      937.49     45.40 o 
   3   3  22     1857.78     1812.99     71.00 o 
   4   3  22       78.36       55.47     24.71 o 
   5   3  22       89.67      126.85     35.66 o 
   6   3  22       73.83       79.17    112.79 o 
   0   4  22       21.64       22.48     22.85 o 
   1   4  22       34.94       -0.37     18.00 o 
   2   4  22     3337.74     3392.18     85.89 o 
   3   4  22        2.43        7.13     20.89 o 
   4   4  22     3299.22     3420.85    149.87 o 
   5   4  22        2.73      -38.99     26.00 o 
   6   4  22      685.19      712.39    105.18 o 
   1   5  22       38.78       45.73     19.74 o 
   2   5  22       16.57       12.13     19.46 o 
   3   5  22       62.29       62.81     26.26 o 
   4   5  22       37.94       11.23     24.19 o 
   5   5  22       13.33       26.24     29.85 o 
   0   6  22     8153.56     7768.15    275.44 o 
   1   6  22      295.81      310.85     30.58 o 
   2   6  22      616.29      602.70     39.36 o 
   3   6  22      388.87      275.09     44.06 o 
   4   6  22     2342.78     2438.21     84.65 o 
   5   6  22       24.89       32.02     28.48 o 
   1   7  22       97.96       94.64     22.66 o 
   2   7  22        5.99        3.55     19.52 o 
   3   7  22     2134.58     2132.94     76.89 o 
   4   7  22      577.99      565.56     47.13 o 
   5   7  22      907.53      912.16     56.88 o 
   0   8  22     5318.82     5326.26    210.17 o 
   1   8  22      269.26      203.53     33.48 o 
   2   8  22      143.76      130.65     30.08 o 
   3   8  22      101.64      104.32     27.47 o 
   4   8  22     1932.40     2088.12     74.75 o 
   5   8  22       25.06       26.54     30.55 o 
   1   9  22      141.89      152.53     34.68 o 
   2   9  22     2008.72     2101.79     69.99 o 
   3   9  22      632.04      644.71     44.35 o 
   4   9  22      261.41      237.88     34.88 o 
   5   9  22       11.15      -45.47     30.31 o 
   0  10  22     1134.35     1281.94    114.31 o 
   1  10  22        4.33        0.66     25.22 o 
   2  10  22      762.53      730.07     55.21 o 
   3  10  22        9.15      -34.27     22.85 o 
   4  10  22     2686.84     2692.25     89.33 o 
   5  10  22        0.07      -23.18     37.42 o 
   1  11  22      486.93      425.12     60.23 o 
   2  11  22     5020.29     4927.99    138.41 o 
   3  11  22      247.61      263.05     36.22 o 
   4  11  22       75.77      111.24     32.99 o 
   0  12  22     5737.34     5618.04    229.49 o 
   1  12  22       66.83       40.82     30.39 o 
   2  12  22       39.12        5.03     32.86 o 
   3  12  22      284.12      275.25     44.91 o 
   4  12  22      242.19      289.74     39.89 o 
   1  13  22       55.83       61.65     33.53 o 
   2  13  22     1985.02     2240.60    101.37 o 
   3  13  22      207.97      123.53     40.48 o 
   4  13  22      318.68      333.55     58.03 o 
   0  14  22      371.76      321.24     70.56 o 
   1  14  22      341.46      367.18     49.73 o 
   2  14  22      121.51      130.87     39.10 o 
   3  14  22      176.83      144.72     46.37 o 
   1  15  22      125.20      187.27     43.01 o 
   2  15  22     2098.12     2422.08    110.10 o 
   3  15  22      110.39      135.79     89.38 o 
   0  16  22       50.02       15.55     54.77 o 
   1  16  22       97.44      121.56     44.91 o 
   2  16  22      140.83      130.93    113.96 o 
   1   1  23     5072.20     5311.04    123.22 o 
   2   1  23     2133.23     2255.82     73.42 o 
   3   1  23     1053.75     1208.82     54.70 o 
   4   1  23        5.02       29.75     25.93 o 
   5   1  23     4519.48     4588.98    124.68 o 
   0   2  23     1072.91     1278.31     67.68 o 
   1   2  23     3155.80     3161.33     87.02 o 
   2   2  23      149.68      153.40     27.19 o 
   3   2  23      875.66      894.18     51.05 o 
   4   2  23       28.17       26.08     25.75 o 
   5   2  23       76.59       88.80     33.02 o 
   1   3  23     3167.32     3253.48     83.57 o 
   2   3  23      171.91      250.08     30.29 o 
   3   3  23        6.85      -15.02     22.91 o 
   4   3  23      566.65      473.78     44.13 o 
   5   3  23     3741.03     3793.49    141.81 o 
   0   4  23      979.08     1184.19     73.29 o 
   1   4  23       24.76       49.48     20.22 o 
   2   4  23      859.32      823.42     48.20 o 
   3   4  23      810.24      852.16     50.42 o 
   4   4  23      146.71       80.68     28.27 o 
   5   4  23      167.01      193.62     42.35 o 
   1   5  23     5402.50     5429.75    117.65 o 
   2   5  23        5.70       -8.65     19.80 o 
   3   5  23     2047.89     1885.23     71.60 o 
   4   5  23       77.53       51.35     28.85 o 
   5   5  23      184.87      204.03     38.69 o 
   0   6  23      474.27      581.65     69.28 o 
   1   6  23      873.39      849.65     49.30 o 
   2   6  23       88.56      101.01     25.04 o 
   3   6  23      257.28      198.01     35.58 o 
   4   6  23      104.90       52.99     30.40 o 
   5   6  23      126.30      120.11     33.18 o 
   1   7  23     2026.63     2024.74     65.81 o 
   2   7  23     2178.63     2201.89     71.88 o 
   3   7  23      931.10      947.61     51.46 o 
   4   7  23      493.98      416.99     45.68 o 
   5   7  23      207.87      206.02     37.12 o 
   0   8  23      547.96      519.99     69.60 o 
   1   8  23      538.82      639.14     52.80 o 
   2   8  23      851.10      786.10     56.88 o 
   3   8  23      506.34      519.15     41.77 o 
   4   8  23      190.91      164.76     34.78 o 
   5   8  23       88.80       48.33     38.71 o 
   1   9  23      234.64      226.93     39.08 o 
   2   9  23      293.73      357.57     48.68 o 
   3   9  23        1.06      -20.17     24.54 o 
   4   9  23       46.79       25.39     29.62 o 
   0  10  23     2196.72     1895.16    123.48 o 
   1  10  23      398.44      356.40     46.72 o 
   2  10  23       60.12       30.70     30.87 o 
   3  10  23      405.78      390.52     40.65 o 
   4  10  23      125.92      138.30     36.20 o 
   1  11  23      263.01      282.19     46.21 o 
   2  11  23     1052.74     1011.58     70.46 o 
   3  11  23        4.69       -2.00     29.62 o 
   4  11  23       96.63       98.42     33.06 o 
   0  12  23      930.94      993.88    132.23 o 
   1  12  23     1098.49     1120.08     72.28 o 
   2  12  23       54.00       18.66     33.08 o 
   3  12  23       49.20       37.50     35.49 o 
   4  12  23      179.16      147.17     47.21 o 
   1  13  23      607.20      666.68     61.89 o 
   2  13  23      122.88      177.94     43.71 o 
   3  13  23       15.85       16.92     37.33 o 
   0  14  23     1121.10     1160.56    109.85 o 
   1  14  23      366.35      337.81     49.37 o 
   2  14  23       77.36       46.58     38.06 o 
   3  14  23      329.43      357.24    122.58 o 
   1  15  23      494.02      529.85     59.33 o 
   2  15  23       45.57       18.84     51.83 o 
   0   0  24     2989.44     3403.27    190.67 o 
   1   0  24    13844.66    14612.28    378.88 o 
   2   0  24     1594.25     1763.67     93.62 o 
   3   0  24    10683.92    10822.55    304.33 o 
   4   0  24       49.38       43.98     40.31 o 
   5   0  24      836.15      827.38     82.31 o 
   1   1  24      974.81      958.35     59.40 o 
   2   1  24     1000.49      984.65     51.26 o 
   3   1  24     2407.44     2436.57     83.01 o 
   4   1  24     1142.57     1251.50     64.66 o 
   5   1  24       47.86       10.13     33.01 o 
   0   2  24      535.77      458.64     47.19 o 
   1   2  24      247.87      248.95     31.25 o 
   2   2  24      711.73      683.78     45.18 o 
   3   2  24     6520.02     6845.12    238.73 o 
   4   2  24      826.12      841.81     55.23 o 
   5   2  24       13.25       -6.77     30.16 o 
   1   3  24      624.06      584.08     45.22 o 
   2   3  24       59.01      112.59     29.18 o 
   3   3  24        0.19       -8.05     23.12 o 
   4   3  24       71.88       57.69     27.65 o 
   5   3  24      864.39      947.51     62.10 o 
   0   4  24     2375.90     2167.37    101.96 o 
   1   4  24     3458.17     3503.25    105.50 o 
   2   4  24       36.68       28.49     23.49 o 
   3   4  24     5439.44     5745.13    136.29 o 
   4   4  24      287.07      202.53     36.06 o 
   5   4  24       95.74      155.99     37.70 o 
   1   5  24      428.97      449.99     36.33 o 
   2   5  24        1.23       -3.32     22.31 o 
   3   5  24      271.52      302.80     40.33 o 
   4   5  24        0.08      -13.11     26.16 o 
   5   5  24      273.84      216.70     50.07 o 
   0   6  24     3455.21     3558.80    162.67 o 
   1   6  24     5197.63     5124.34    115.27 o 
   2   6  24       68.91       47.33     24.24 o 
   3   6  24      550.54      709.73     57.70 o 
   4   6  24       46.69        3.45     29.13 o 
   5   6  24        1.91      -55.14     36.76 o 
   1   7  24     1249.38     1210.76     94.23 o 
   2   7  24        2.28       -2.97     21.83 o 
   3   7  24      566.59      593.59     51.00 o 
   4   7  24       11.70      -28.86     30.88 o 
   5   7  24     1059.61     1044.18     79.19 o 
   0   8  24       44.91       26.52     52.01 o 
   1   8  24     1691.59     1738.31     82.83 o 
   2   8  24      685.86      630.59     43.56 o 
   3   8  24     1994.97     2012.38     73.49 o 
   4   8  24       69.31       20.32     32.93 o 
   1   9  24      553.66      644.04     56.38 o 
   2   9  24      228.92      197.01     38.01 o 
   3   9  24        6.23       23.85     26.76 o 
   4   9  24       35.00       55.15     39.23 o 
   0  10  24        1.81      -32.55     38.93 o 
   1  10  24       21.67        0.72     28.68 o 
   2  10  24       15.02        0.35     30.99 o 
   3  10  24     1489.61     1566.69     68.04 o 
   4  10  24        1.01      -15.11     34.66 o 
   1  11  24     1458.24     1438.57     82.02 o 
   2  11  24       84.21       94.18     37.37 o 
   3  11  24      177.00      156.71     40.75 o 
   4  11  24        0.35       18.63     40.03 o 
   0  12  24        0.64       11.10     50.08 o 
   1  12  24      273.50      174.58     42.32 o 
   2  12  24        2.01      -22.68     29.87 o 
   3  12  24     1229.58     1216.33     75.18 o 
   1  13  24     1007.35     1013.17     74.14 o 
   2  13  24       34.93       -0.02     35.89 o 
   3  13  24      405.92      612.55    124.93 o 
   0  14  24        1.63       19.09     48.97 o 
   1  14  24       83.30       50.98     39.53 o 
   2  14  24       49.91      -35.57     63.01 o 
   1   1  25       37.45       57.52     27.98 o 
   2   1  25     3838.68     3942.14    104.55 o 
   3   1  25      150.80      117.00     30.69 o 
   4   1  25     1088.44     1190.83     96.70 o 
   5   1  25      255.31      181.78     48.94 o 
   0   2  25      217.28      405.37     45.14 o 
   1   2  25      146.93      111.29     27.87 o 
   2   2  25      123.14       54.09     28.19 o 
   3   2  25       26.88       29.49     26.69 o 
   4   2  25       87.56      110.60     32.81 o 
   5   2  25        0.71      -19.84     37.03 o 
   1   3  25      157.38      164.44     31.68 o 
   2   3  25     3808.74     3934.73    117.73 o 
   3   3  25       23.41      -10.60     24.44 o 
   4   3  25      664.94      788.32     69.78 o 
   5   3  25       20.53       21.74     39.99 o 
   0   4  25        8.72       64.00     33.98 o 
   1   4  25      722.33      704.94     43.45 o 
   2   4  25       35.17      -17.86     25.16 o 
   3   4  25       11.19       15.45     29.69 o 
   4   4  25       56.02       25.11     29.05 o 
   5   4  25       31.35       59.84     48.83 o 
   1   5  25      441.55      445.65     37.42 o 
   2   5  25     4579.09     4561.67    116.83 o 
   3   5  25        7.27      -26.88     26.99 o 
   4   5  25       48.35       38.29     28.78 o 
   0   6  25     2099.02     2148.94    127.10 o 
   1   6  25      103.13       76.25     29.49 o 
   2   6  25      195.16      139.35     30.76 o 
   3   6  25        6.78       13.77     29.26 o 
   4   6  25      279.38      277.41     42.26 o 
   1   7  25      151.45      186.59     38.60 o 
   2   7  25     4150.25     4249.11    105.99 o 
   3   7  25      195.39      147.79     37.21 o 
   4   7  25      175.99      165.26     42.27 o 
   0   8  25      241.78      205.47     53.98 o 
   1   8  25      522.42      460.02     50.12 o 
   2   8  25      164.51      152.60     32.12 o 
   3   8  25       27.62        7.49     31.59 o 
   4   8  25     1163.35     1315.92     79.88 o 
   1   9  25      588.37      623.60     56.53 o 
   2   9  25     1002.30     1243.06     76.15 o 
   3   9  25      389.10      419.77     42.08 o 
   4   9  25      596.17      529.18     73.45 o 
   0  10  25     1543.36     1659.50    145.64 o 
   1  10  25      913.09      971.24     69.21 o 
   2  10  25       99.51       88.57     38.50 o 
   3  10  25      152.82      140.67     36.68 o 
   1  11  25       85.95       46.08     35.93 o 
   2  11  25     1073.70     1168.67     77.51 o 
   3  11  25        2.12       -7.79     37.77 o 
   0  12  25     2035.56     2527.29    154.76 o 
   1  12  25      136.73      104.31     38.78 o 
   2  12  25        4.76        5.93     32.49 o 
   3  12  25        0.95      -60.08     63.28 o 
   1  13  25      348.87      341.73     59.37 o 
   2  13  25      292.27      316.60    188.71 o 
   0  14  25      603.74      548.27    111.54 o 
   1  14  25        8.09      -30.75     55.38 o 
   0   0  26     1502.91     1859.74    144.01 o 
   1   0  26      382.60      317.14     61.29 o 
   2   0  26      794.70      830.39     84.12 o 
   3   0  26     3358.86     3606.67    232.64 o 
   4   0  26     1575.82     1580.65    105.70 o 
   1   1  26      420.34      476.18     44.29 o 
   2   1  26      656.15      692.60     51.83 o 
   3   1  26       17.96       30.44     26.72 o 
   4   1  26      234.46      190.89     37.11 o 
   0   2  26     7186.27     7206.06    303.80 o 
   1   2  26        5.55       26.95     29.72 o 
   2   2  26       65.53       24.65     27.99 o 
   3   2  26      754.14      841.74     53.46 o 
   4   2  26     2467.66     2656.83     94.35 o 
   1   3  26      119.75      146.58     29.58 o 
   2   3  26      101.65       65.69     31.84 o 
   3   3  26       40.48       28.87     30.82 o 
   4   3  26      254.12      224.44     38.03 o 
   0   4  26     3842.60     3706.42    168.38 o 
   1   4  26       60.12       59.90     27.24 o 
   2   4  26      625.13      566.48     48.25 o 
   3   4  26      846.21      846.81     59.06 o 
   4   4  26     1286.93     1370.87     78.35 o 
   1   5  26       21.19       34.75     23.79 o 
   2   5  26     1104.51     1014.41     60.26 o 
   3   5  26        2.07      -24.02     27.48 o 
   4   5  26        1.62      -20.14     31.59 o 
   0   6  26     3266.96     3376.57    162.62 o 
   1   6  26     1829.33     1854.15    109.98 o 
   2   6  26      476.44      452.95     45.73 o 
   3   6  26      223.32      243.83     40.78 o 
   4   6  26      851.40     1056.94     69.75 o 
   1   7  26      504.11      526.25     54.08 o 
   2   7  26     1944.93     1823.49     73.52 o 
   3   7  26      169.50      156.39     38.36 o 
   4   7  26       29.79       47.34     60.28 o 
   0   8  26     2208.96     2210.43    136.37 o 
   1   8  26     1686.46     1706.95     84.95 o 
   2   8  26      253.32      286.73     46.05 o 
   3   8  26       17.58       -8.69     31.73 o 
   4   8  26     1094.30     1308.91    108.47 o 
   1   9  26      299.01      306.54     56.18 o 
   2   9  26      810.98      877.18     68.71 o 
   3   9  26       90.76      108.27     39.03 o 
   0  10  26     1110.65     1284.94    112.44 o 
   1  10  26       61.41       52.56     42.15 o 
   2  10  26        9.58       -1.93     34.46 o 
   3  10  26      179.35      114.89     63.33 o 
   1  11  26      554.13      491.74     58.21 o 
   2  11  26      646.28      860.30     70.07 o 
   0  12  26      379.93      445.21     98.46 o 
   1  12  26       24.21      -23.07     35.73 o 
   2  12  26        0.42      -14.52    123.17 o 
   1  13  26      127.62      177.78    121.34 o 
   1   1  27     2144.53     2374.41    106.63 o 
   2   1  27        5.52      -23.93     28.17 o 
   3   1  27       53.54      113.84     33.78 o 
   4   1  27      134.45      121.94     37.13 o 
   0   2  27      382.63      628.80     76.45 o 
   1   2  27       50.05       30.63     36.77 o 
   2   2  27      162.07      135.25     34.11 o 
   3   2  27       93.17       49.38     35.38 o 
   4   2  27       36.40       71.97     32.25 o 
   1   3  27     1129.43     1184.82     66.05 o 
   2   3  27       97.79       74.84     36.60 o 
   3   3  27       77.00       48.01     34.82 o 
   4   3  27       47.42       20.53     32.71 o 
   0   4  27       12.69       48.43     35.19 o 
   1   4  27       92.68       40.12     28.70 o 
   2   4  27      212.45      127.21     34.26 o 
   3   4  27       23.86        6.22     31.08 o 
   4   4  27       69.03       17.09     39.70 o 
   1   5  27     1000.63     1027.93     65.36 o 
   2   5  27       13.98        6.87     28.56 o 
   3   5  27      326.25      390.49     46.54 o 
   4   5  27      141.44      134.12     43.28 o 
   0   6  27       19.49      -34.90     55.42 o 
   1   6  27      765.31      743.30    102.07 o 
   2   6  27       39.87       47.15     31.00 o 
   3   6  27        3.24      -43.34     28.89 o 
   1   7  27     1461.49     1450.10     88.28 o 
   2   7  27       87.70       88.96     39.96 o 
   3   7  27     1165.92     1242.67     72.43 o 
   0   8  27      745.31      799.45    108.92 o 
   1   8  27      386.35      301.98     46.45 o 
   2   8  27       10.58       31.76     38.94 o 
   3   8  27      461.79      398.33     55.46 o 
   1   9  27     1188.33     1191.32     75.85 o 
   2   9  27       28.41       73.56     38.66 o 
   3   9  27      542.67      447.21     75.95 o 
   0  10  27      467.36      421.10     75.51 o 
   1  10  27      324.24      403.18     53.85 o 
   2  10  27      283.34      305.71     52.31 o 
   1  11  27      142.67      140.95     52.33 o 
   2  11  27      211.24      363.60     95.26 o 
   0  12  27      171.33        1.61     81.26 o 
   1  12  27      770.22      727.68    179.27 o 
   0   0  28     7235.40     7816.37    479.67 o 
   1   0  28     2633.62     2744.51    147.87 o 
   2   0  28       18.40        3.36     62.71 o 
   3   0  28      207.32      234.93     53.25 o 
   4   0  28      298.95      410.56    118.86 o 
   1   1  28        5.73       26.72     40.91 o 
   2   1  28        1.79       43.16     36.44 o 
   3   1  28       53.69       56.29     32.68 o 
   4   1  28        1.57        0.49     37.25 o 
   0   2  28     1689.28     2036.12    160.82 o 
   1   2  28      457.23      564.07     62.43 o 
   2   2  28      376.07      398.29     45.38 o 
   3   2  28     1277.43     1242.18     71.76 o 
   1   3  28       90.13       65.17     34.08 o 
   2   3  28       55.85      101.49     37.31 o 
   3   3  28        3.41       -5.37     31.01 o 
   0   4  28      918.43     1076.76    124.55 o 
   1   4  28      147.10      134.33     36.81 o 
   2   4  28       36.55       23.80     31.36 o 
   3   4  28      898.30      813.03     66.52 o 
   1   5  28       17.68       19.12     36.33 o 
   2   5  28      358.87      394.50     46.92 o 
   3   5  28        3.56      -30.02     31.31 o 
   0   6  28      914.86     1003.82     96.79 o 
   1   6  28      636.93      611.53     64.48 o 
   2   6  28       32.82       36.95     37.04 o 
   3   6  28     1423.61     1466.38    128.74 o 
   1   7  28        3.16       -7.09     30.76 o 
   2   7  28     1137.52     1182.54     95.36 o 
   3   7  28        0.24      -24.20     38.56 o 
   0   8  28      436.89      484.57     81.07 o 
   1   8  28       32.91       23.97     35.63 o 
   2   8  28      102.22      172.54     53.63 o 
   1   9  28       23.88        4.63     34.93 o 
   2   9  28      830.59      889.88    142.68 o 
   0  10  28      230.07      254.14     69.78 o 
   1  10  28       26.76       58.95     43.75 o 
   1  11  28      108.37      144.14     83.04 o 
   1   1  29      611.09      724.82     90.01 o 
   2   1  29     2634.29     2887.44    124.57 o 
   3   1  29      358.88      292.76     56.32 o 
   0   2  29       17.92      250.59    108.40 o 
   1   2  29       64.25       89.87     46.17 o 
   2   2  29      109.69      117.40     46.27 o 
   3   2  29       96.22       61.22     32.93 o 
   1   3  29      268.64      347.35     53.61 o 
   2   3  29     1707.19     1916.37     85.18 o 
   3   3  29      189.32       91.03     37.06 o 
   0   4  29      691.28      711.02    111.52 o 
   1   4  29       15.58       34.49     34.89 o 
   2   4  29        1.24       -5.75     30.62 o 
   3   4  29      208.06      135.83     66.63 o 
   1   5  29      105.78       39.71     42.37 o 
   2   5  29     1450.60     1648.03     85.28 o 
   3   5  29       64.96       58.09     44.05 o 
   0   6  29      525.92      759.54    156.67 o 
   1   6  29      313.86      390.60     57.66 o 
   2   6  29       23.28       42.72     38.17 o 
   1   7  29       55.43      -11.74     36.48 o 
   2   7  29      354.54      369.65     94.96 o 
   0   8  29      604.12      877.48     99.15 o 
   1   8  29      327.29      299.93     53.45 o 
   2   8  29        1.19       68.88     65.02 o 
   1   9  29      300.62      314.10     57.88 o 
   0   0  30      113.79       -4.39     92.60 o 
   1   0  30     2700.80     2903.57    201.19 o 
   2   0  30      201.22      178.70     65.21 o 
   1   1  30      137.56       72.13     65.23 o 
   2   1  30      202.60      212.40     50.85 o 
   0   2  30      120.70      319.05    115.42 o 
   1   2  30     1385.03     1533.83    132.41 o 
   2   2  30       20.01      -32.33     38.67 o 
   1   3  30       66.78       88.75     47.22 o 
   2   3  30      269.86      289.11     56.21 o 
   0   4  30      652.59      901.93    124.08 o 
   1   4  30       30.27      -68.94     72.80 o 
   2   4  30        4.79       11.86     35.43 o 
   1   5  30      645.49      714.40     77.65 o 
   2   5  30      117.59      160.67     53.43 o 
   0   6  30      391.86      495.04    114.76 o 
   1   6  30      959.09     1065.75     93.03 o 
   1   7  30      627.87      690.41    109.67 o 
   1   1  31        7.59      -75.07     50.05 o 
   0   2  31       27.70       73.58     92.89 o 
   1   2  31      672.76      628.24     68.05 o 
   1   3  31      112.11       66.11     47.12 o 
   0   4  31      300.40      343.92    130.49 o 
   1   4  31       62.87      103.47     68.43 o 
                                                 
